# Supplementary material for: Being a morning man has causal effects on the cerebral cortex: a Mendelian randomization study
Source: Front Neurosci. 2023 Jul 20;17:1222551. doi: 10.3389/fnins.2023.1222551 (PMC10400340; doi:10.3389/fnins.2023.1222551)
Supplement: Supplementary file 1 [file Table_1.XLSX]

## Sheet: Index
Supplementary files of To Be a morning man makes causal effects on the cerebral cortex: A Mendelian randomization study
Files	Contents
Supplementary Table S1	Outcome cohort information
Supplementary Table S2	Morningness index SNPs
Supplementary Table S3	IVW results of the first MR
Supplementary Table S4	MR Egger results of the first MR
Supplementary Table S5	WM results of the first MR
Supplementary Table S6	Horizontal pleiotropy results of the first MR
Supplementary Table S7	The details of fourteen SNPs in Phenoscanner
Supplementary Table S8	Thirteen IVs after retrieving from the Phenoscanner
Supplementary Table S9	IVW results of the second MR
Supplementary Table S10	MR-Egger results of the second MR
Supplementary Table S11	WM results of the second MR
Supplementary Table S12	Horizontal pleiotropy results of the second MR

## Sheet: Supplementary Table S1
Supplementary Table S1. Outcome cohort information
Cohort	Study Design	Ancestry	Total N	Females	Mean Age	SD	Min Age	Max Age	Healthy N
1000BRAINS	Population-based	European	775	346	67.259	6.69541	53.4	85.4	775
ADNI1	Case-control (AD, MCI, healthy control)	European	735	299	74.8136	6.81534	54	90	204
ADNI2GO	Case-control (AD, MCI, healthy control)	European	649	297	72.3801	7.05931	55	91.4	564
ALSPAC	Population-based	European	391	0	19.56	0.85	18	21.5	391
ASRB	case-control	European	233	138	38.5	11.3	19	64	75
BETULA	Population-based	European	311	169	62.364	13.3142	25.5	81.3	311
BIG-Affy	Population-based	European	1180	688	22.5975	3.81081	18	40	1180
BIG-PsychChip	Population-based	European	432	206	22.5185	4.40097	17	44	432
BONN	Population-based	European	102	0	38.2255	6.58367	29	50	102
BrainScale	Population-based Twin Study	European	242	131	9.97367	1.3368	9.0137	14.9534	242
CARDIFF	Population-based	European	270	194	24.8074	6.89377	18	58	270
DNS-V3	Population-based	European	324	168	19.7037	1.23864	18	22	324
DNS-V4	Population-based	European	191	108	19.911	1.23435	18	22	191
EPIGEN	Epilepsy cases	European	178	104	38.4101	13.207	14	85	0
FOR2107	Population-based plus Affective disorders cases	European	785	474	34.3631	12.9691	18	65	416
GIG	Population-based	European	283	168	24.1625	2.41341	19	31	283
GSP	Population-based	European	442	251	21.4367	3.15464	18	35	442
HUBIN	Case-control (SCZ, healthy controls)	European	177	55	41.9159	8.19737	19.3511	56.271	97
HUNT	Population-based	European	876	462	58.8895	4.2028	50.4798	66.8273	876
IMAGEN	Population-based	European	1358	725	14.5632	0.440168	12.9315	17.2247	1358
IMpACT	Case-control (ADHD, healthy controls)	European	238	140	40.7689	12.0053	20	70	113
LBC1936	Population-based	European	604	285	72.6984	0.734048	71.039	74.2177	604
LIBD	Case-control (SCZ, healthy controls, unaffected siblings)	European	484	214	33.2035	10.1385	18.58	61.63	310
MCIC	Case-control (SCZ, healthy controls)	European	162	56	33.679	11.1882	18	59	94
MooDS	Population-based	European	282	129	33.6	9.8	18	51	282
MPIP	Case-control (MDD, healthy controls)	European	550	318	48.2636	13.3085	18	87	177
MPRC	Case-control (SCZ, healthy controls)	European	387	205	37.1835	14.5586	10	79	214
MÜNSTER	Case-control (MDD, healthy controls)	European	985	561	35.8447	12.1387	17	65	741
NCNG	Population-based	European	321	218	51.5767	16.7289	19.39	82.34	321
NESDA	Case-control (depression, anxiety, healthy controls)	European	254	171	37.5354	10.2126	18	57	55
NeuroIMAGE	Case-control (ADHD, healthy controls)	European	210	68	17.1	3.18774	8.1973	25.0409	61
NTR	Population-based Twin Study	European	322	197	29.4375	10.9904	12	56	322
OATS	Population-based Twin Study	European	360	237	70.5278	5.10222	65	89	360
PAFIP	Case-control (SCZ, healthy controls)	European	112	42	28.3484	7.95824	16.06	50.7	14
PDNZ	Case-control (Parkinson's disease, healthy controls)	European	164	56	68.2	7.8	45.5	81.9	47
PING	Population-based	European	337	151	11.7527	4.67345	3.42	20.75	337
PPMI	Case-control	European	414	137	61.6599	9.64688	30.6	84.9	124
QTIM	Population-based Twin Study	European	996	645	22.376	3.33049	15.4031	30.1081	996
SHIP	Population-based	European	1118	579	55.8077	12.7937	30	90	1118
SHIP-Trend	Population-based	European	891	499	50.3502	13.5331	22	81	891
Sydney MAS	Population-based	European	494	274	78.4318	4.67622	70.48	90.06	494
SYS	Family-based study	European	1675	884	28.282	17.4014	11	65.4167	1675
TCD-NUIG	Case-control (healthy control, schizophrenia)	European	192	108	29.901	10.3633	18	63	156
TOP	Case-control (SCZ, BD, other psychoses, healthy controls)	European	505	253	35.2066	10.2307	18.1903	64.7803	216
TOP3T	Case-control (SCZ, BD, other psychoses, healthy controls)	European	400	181	33.2439	11.8548	18	78	296
UiO2016	Case-control	European	229	98	31.7945	10.0056	15.6	60.49	90
UiO2017	Case-control	European	308	173	42.1391	17.9311	13.11	88.9798	247
UKBB	Population-based	European	10083	5261	62.7664	7.4	46.3765	46.3765	10083
UMCU	Case-control / family study (SCZ, BD, offspring, healthy controls)	European	698	373	33.1411	14.0976	9	67	548
This table is cited from Grasby KL, Jahanshad N, Painter JN, Colodro-Conde L, Bralten J, Hibar DP, et al. The genetic architecture of the human cerebral cortex. Science. 2020;367(6484).

## Sheet: Supplementary Table S2
Supplementary Table S2. Morningness index SNPs
SNP	effect_allele.exposure	other_allele.exposure	beta.exposure	eaf.exposure	se.exposure	pval.exposure
rs10493596	C	T	0.0892	0.237	0.013	7.94e-12
rs11121022	A	C	0.0636	0.416	0.0113	2.01e-08
rs11545787	A	G	0.0783	0.758	0.0138	1.36e-08
rs12736689	C	T	-0.298	0.974	0.0346	6.97e-18
rs12927162	A	G	-0.0909	0.261	0.0129	1.55e-12
rs12965577	A	G	-0.0659	0.339	0.0118	2.06e-08
rs13394871	A	G	-0.0733	0.517	0.0114	1.23e-10
rs2948276	A	G	-0.0838	0.177	0.0147	1.06e-08
rs34714364	G	T	0.116	0.172	0.0182	1.95e-10
rs35833281	C	G	-0.0807	0.793	0.0137	3.69e-09
rs55694368	G	T	-0.157	0.0715	0.0264	2.61e-09
rs6582618	A	G	0.0657	0.522	0.0116	1.53e-08
rs9479402	C	T	-0.366	0.988	0.0554	3.91e-11
rs9565309	C	T	0.173	0.967	0.0315	3.49e-08

## Sheet: Supplementary Table S3
Supplementary Table S3. IVW results of the first MR
	Inverse variance weighted(IVW)
CORTEX	nsnp	pval	se	beta	lo_ci	up_ci	or	or_lci95	or_uci95
mixed_se_wo_Mean_Full_SurfArea1_m6e3uk	14	0.690244	611.739	243.792	-955.215	1442.8	7.54481e+105	0	Inf
mixed_se_wo_Mean_Full_SurfArea1_m6e3uk_noGC	14	0.687065	610.534	245.948	-950.698	1442.59	6.51592e+106	0	Inf
mixed_se_wo_Mean_Full_Thickness1_m6e3uk	14	0.399325	0.00314352	-0.00264945	-0.00881075	0.00351186	0.997354	0.991228	1.00352
mixed_se_wo_Mean_Full_Thickness1_m6e3uk_noGC	14	0.422775	0.00323598	-0.00259402	-0.00893654	0.00374851	0.997409	0.991103	1.00376
mixed_se_wSA_Mean_bankssts_surfavg1_m6e3uk	14	0.747497	3.15945	1.01716	-5.17537	7.20969	2.76532	0.00565411	1352.47
mixed_se_wSA_Mean_bankssts_surfavg1_m6e3uk_noGC	14	0.732236	3.10875	1.06367	-5.02949	7.15682	2.89698	0.00654217	1282.83
mixed_se_wSA_Mean_caudalanteriorcingulate_surfavg1_m6e3uk	14	0.958198	2.86871	-0.150362	-5.77303	5.4723	0.860396	0.00311032	238.008
mixed_se_wSA_Mean_caudalanteriorcingulate_surfavg1_m6e3uk_noGC	14	0.945727	2.84786	-0.193866	-5.77567	5.38793	0.823768	0.00310213	218.751
mixed_se_wSA_Mean_caudalmiddlefrontal_surfavg1_m6e3uk	14	0.463732	7.42496	5.44039	-9.11254	19.9933	230.531	0.000110274	4.81933e+08
mixed_se_wSA_Mean_caudalmiddlefrontal_surfavg1_m6e3uk_noGC	14	0.435373	7.24177	5.6488	-8.54506	19.8427	283.951	0.000194503	4.14534e+08
mixed_se_wSA_Mean_cuneus_surfavg1_m6e3uk	14	0.845824	4.52351	0.879595	-7.98649	9.74568	2.40992	0.000340027	17080.2
mixed_se_wSA_Mean_cuneus_surfavg1_m6e3uk_noGC	14	0.873813	4.51852	0.71762	-8.13868	9.57392	2.04955	0.000292022	14384.7
mixed_se_wSA_Mean_entorhinal_surfavg1_m6e3uk	14	0.381233	1.90309	-1.6664	-5.39646	2.06366	0.188926	0.0045326	7.87475
mixed_se_wSA_Mean_entorhinal_surfavg1_m6e3uk_noGC	14	0.386373	1.91518	-1.65895	-5.4127	2.09479	0.190338	0.00445957	8.12377
mixed_se_wSA_Mean_frontalpole_surfavg1_m6e3uk	14	0.277583	0.901203	0.978495	-0.787863	2.74485	2.66045	0.454816	15.5623
mixed_se_wSA_Mean_frontalpole_surfavg1_m6e3uk_noGC	14	0.27524	0.900871	0.982918	-0.78279	2.74863	2.67224	0.457129	15.6211
mixed_se_wSA_Mean_fusiform_surfavg1_m6e3uk	14	0.970365	8.52499	-0.316708	-17.0257	16.3923	0.728543	4.03495e-08	1.31544e+07
mixed_se_wSA_Mean_fusiform_surfavg1_m6e3uk_noGC	14	0.984845	8.53403	-0.162103	-16.8888	16.5646	0.850354	4.62689e-08	1.56282e+07
mixed_se_wSA_Mean_inferiorparietal_surfavg1_m6e3uk	14	0.489569	12.1017	8.36218	-15.3571	32.0815	4282.03	2.14041e-07	8.56648e+13
mixed_se_wSA_Mean_inferiorparietal_surfavg1_m6e3uk_noGC	14	0.463194	12.1515	8.91433	-14.9027	32.7313	7437.83	3.37169e-07	164075589913983
mixed_se_wSA_Mean_inferiortemporal_surfavg1_m6e3uk	14	0.378328	8.0241	-7.06908	-22.7963	8.65815	0.000851014	1.25802e-10	5756.86
mixed_se_wSA_Mean_inferiortemporal_surfavg1_m6e3uk_noGC	14	0.37397	7.82254	-6.95472	-22.2869	8.37747	0.000954123	2.09373e-10	4347.99
mixed_se_wSA_Mean_insula_surfavg1_m6e3uk	14	0.707835	4.7986	1.79835	-7.60692	11.2036	6.03967	0.000497002	73395.2
mixed_se_wSA_Mean_insula_surfavg1_m6e3uk_noGC	14	0.693704	4.63346	1.82481	-7.25677	10.9064	6.20162	0.000705385	54523.6
mixed_se_wSA_Mean_isthmuscingulate_surfavg1_m6e3uk	14	0.413031	3.82824	3.13369	-4.36967	10.637	22.9585	0.0126555	41649.3
mixed_se_wSA_Mean_isthmuscingulate_surfavg1_m6e3uk_noGC	14	0.437882	3.8943	3.0211	-4.61172	10.6539	20.5138	0.00993467	42358.2
mixed_se_wSA_Mean_lateraloccipital_surfavg1_m6e3uk	14	0.989232	14.6445	-0.197651	-28.9009	28.5056	0.820656	2.80875e-13	2.39778e+12
mixed_se_wSA_Mean_lateraloccipital_surfavg1_m6e3uk_noGC	14	0.948523	14.6308	-0.944584	-29.6209	27.7317	0.388841	1.36716e-13	1.10593e+12
mixed_se_wSA_Mean_lateralorbitofrontal_surfavg1_m6e3uk	14	0.860625	6.28326	-1.1032	-13.4184	11.212	0.331807	1.48754e-06	74011.8
mixed_se_wSA_Mean_lateralorbitofrontal_surfavg1_m6e3uk_noGC	14	0.858804	6.28762	-1.11855	-13.4423	11.2052	0.326754	1.45243e-06	73510.2
mixed_se_wSA_Mean_lingual_surfavg1_m6e3uk	14	0.33579	8.56357	-8.24258	-25.0272	8.54201	0.000263204	1.35156e-11	5125.64
mixed_se_wSA_Mean_lingual_surfavg1_m6e3uk_noGC	14	0.337761	8.33531	-7.99021	-24.3274	8.347	0.000338762	2.72103e-11	4217.49
mixed_se_wSA_Mean_medialorbitofrontal_surfavg1_m6e3uk	14	0.124406	3.98057	-6.1163	-13.9182	1.68561	0.0022066	9.02393e-07	5.39574
mixed_se_wSA_Mean_medialorbitofrontal_surfavg1_m6e3uk_noGC	14	0.12463	3.97239	-6.10011	-13.886	1.68577	0.00224262	9.31946e-07	5.39663
mixed_se_wSA_Mean_middletemporal_surfavg1_m6e3uk	14	0.284898	7.97048	8.52349	-7.09865	24.1456	5031.57	0.000826219	3.06416e+10
mixed_se_wSA_Mean_middletemporal_surfavg1_m6e3uk_noGC	14	0.270247	7.94949	8.76426	-6.81673	24.3453	6401.35	0.0010953	3.74121e+10
mixed_se_wSA_Mean_paracentral_surfavg1_m6e3uk	14	0.964201	4.19851	-0.18844	-8.41752	8.04064	0.82825	0.000220961	3104.61
mixed_se_wSA_Mean_paracentral_surfavg1_m6e3uk_noGC	14	0.945896	4.1035	-0.27847	-8.32134	7.7644	0.756941	0.000243271	2355.23
mixed_se_wSA_Mean_parahippocampal_surfavg1_m6e3uk	14	0.493518	2.17044	1.48615	-2.76791	5.74021	4.42005	0.0627933	311.129
mixed_se_wSA_Mean_parahippocampal_surfavg1_m6e3uk_noGC	14	0.480548	2.12299	1.4976	-2.66346	5.65867	4.47097	0.0697067	286.767
mixed_se_wSA_Mean_parsopercularis_surfavg1_m6e3uk	14	0.209646	4.95654	-6.21818	-15.933	3.49665	0.00199287	1.20332e-07	33.0045
mixed_se_wSA_Mean_parsopercularis_surfavg1_m6e3uk_noGC	14	0.215806	4.85304	-6.00689	-15.5188	3.50507	0.00246174	1.82075e-07	33.2838
mixed_se_wSA_Mean_parsorbitalis_surfavg1_m6e3uk	14	0.594684	1.74445	-0.928155	-4.34728	2.49097	0.395282	0.0129419	12.073
mixed_se_wSA_Mean_parsorbitalis_surfavg1_m6e3uk_noGC	14	0.573734	1.70952	-0.961709	-4.31237	2.38895	0.382239	0.0134018	10.9021
mixed_se_wSA_Mean_parstriangularis_surfavg1_m6e3uk	14	0.462195	4.60032	-3.38233	-12.3989	5.6343	0.0339684	4.12293e-06	279.862
mixed_se_wSA_Mean_parstriangularis_surfavg1_m6e3uk_noGC	14	0.480614	4.50495	-3.17741	-12.0071	5.65229	0.0416935	6.10068e-06	284.943
mixed_se_wSA_Mean_pericalcarine_surfavg1_m6e3uk	14	0.908012	5.67021	-0.655174	-11.7688	10.4584	0.519352	7.74256e-06	34836.8
mixed_se_wSA_Mean_pericalcarine_surfavg1_m6e3uk_noGC	14	0.903332	5.48729	-0.666453	-11.4215	10.0886	0.513527	1.09568e-05	24068
mixed_se_wSA_Mean_postcentral_surfavg1_m6e3uk	14	0.36836	9.69995	8.72559	-10.2863	27.7375	6158.53	3.40967e-05	1.11235e+12
mixed_se_wSA_Mean_postcentral_surfavg1_m6e3uk_noGC	14	0.382852	9.6636	8.43296	-10.5077	27.3736	4596.09	2.73256e-05	7.73049e+11
mixed_se_wSA_Mean_posteriorcingulate_surfavg1_m6e3uk	14	0.225266	3.74373	4.53981	-2.7979	11.8775	93.6731	0.0609381	143993
mixed_se_wSA_Mean_posteriorcingulate_surfavg1_m6e3uk_noGC	14	0.226377	3.75619	4.54403	-2.8181	11.9062	94.069	0.0597195	148176
mixed_se_wSA_Mean_precentral_surfavg1_m6e3uk	14	0.482362	10.0991	7.09468	-12.6995	26.8889	1205.54	3.05262e-06	4.76091e+11
mixed_se_wSA_Mean_precentral_surfavg1_m6e3uk_noGC	14	0.531362	10.066	6.30058	-13.4287	26.0299	544.887	1.47221e-06	2.01671e+11
mixed_se_wSA_Mean_precuneus_surfavg1_m6e3uk	14	0.937927	10.5077	0.818296	-19.7768	21.4134	2.26663	2.57655e-09	1.99399e+09
mixed_se_wSA_Mean_precuneus_surfavg1_m6e3uk_noGC	14	0.933526	10.4126	0.868505	-19.5401	21.2771	2.38335	3.26464e-09	1.73996e+09
mixed_se_wSA_Mean_rostralanteriorcingulate_surfavg1_m6e3uk	14	0.492675	2.73074	1.87345	-3.4788	7.2257	6.51073	0.0308446	1374.3
mixed_se_wSA_Mean_rostralanteriorcingulate_surfavg1_m6e3uk_noGC	14	0.462272	2.655	1.95172	-3.25208	7.15552	7.04079	0.0386938	1281.16
mixed_se_wSA_Mean_rostralmiddlefrontal_surfavg1_m6e3uk	14	0.0232307	11.2999	-25.6466	-47.7944	-3.49867	7.27517e-12	1.75041e-21	0.0302376
mixed_se_wSA_Mean_rostralmiddlefrontal_surfavg1_m6e3uk_noGC	14	0.0185594	11.0313	-25.9707	-47.5921	-4.34926	5.26123e-12	2.14306e-21	0.0129164
mixed_se_wSA_Mean_superiorfrontal_surfavg1_m6e3uk	14	0.92452	13.7453	-1.30225	-28.243	25.6385	0.27192	5.42301e-13	1.36345e+11
mixed_se_wSA_Mean_superiorfrontal_surfavg1_m6e3uk_noGC	14	0.920347	13.6906	-1.36901	-28.2025	25.4645	0.254358	5.64686e-13	1.14574e+11
mixed_se_wSA_Mean_superiorparietal_surfavg1_m6e3uk	14	0.0951734	12.1138	-20.2145	-43.9575	3.52853	1.66328e-09	8.11907e-20	34.074
mixed_se_wSA_Mean_superiorparietal_surfavg1_m6e3uk_noGC	14	0.0994789	12.1426	-20.0035	-43.8029	3.79595	2.05402e-09	9.47659e-20	44.5203
mixed_se_wSA_Mean_superiortemporal_surfavg1_m6e3uk	14	0.749882	9.01	2.87234	-14.7873	20.5319	17.6783	3.78417e-07	8.25868e+08
mixed_se_wSA_Mean_superiortemporal_surfavg1_m6e3uk_noGC	14	0.745312	9.03951	2.93628	-14.7812	20.6537	18.8455	3.80738e-07	9.32805e+08
mixed_se_wSA_Mean_supramarginal_surfavg1_m6e3uk	14	0.80102	9.86808	-2.48703	-21.8285	16.8544	0.0831564	3.31143e-10	2.08822e+07
mixed_se_wSA_Mean_supramarginal_surfavg1_m6e3uk_noGC	14	0.80227	9.76217	-2.44455	-21.5784	16.6893	0.0867653	4.25222e-10	1.77042e+07
mixed_se_wSA_Mean_temporalpole_surfavg1_m6e3uk	14	0.871785	1.3467	-0.217346	-2.85689	2.42219	0.804651	0.0574473	11.2706
mixed_se_wSA_Mean_temporalpole_surfavg1_m6e3uk_noGC	14	0.871872	1.32568	-0.213807	-2.81214	2.38453	0.807504	0.0600761	10.8539
mixed_se_wSA_Mean_transversetemporal_surfavg1_m6e3uk	14	0.0839598	1.47864	2.55533	-0.34281	5.45346	12.8755	0.709773	233.565
mixed_se_wSA_Mean_transversetemporal_surfavg1_m6e3uk_noGC	14	0.0812721	1.48776	2.5937	-0.322321	5.50971	13.3791	0.724466	247.08
mixed_se_wTHICK_Mean_bankssts_thickavg1_m6_May2020	14	0.517397	0.00349456	0.00226225	-0.00458709	0.00911158	1.00226	0.995423	1.00915
mixed_se_wTHICK_Mean_bankssts_thickavg1_m6_May2020_noGC	14	0.496256	0.00345713	0.0023522	-0.00442376	0.00912817	1.00235	0.995586	1.00917
mixed_se_wTHICK_Mean_caudalanteriorcingulate_thickavg1_m6_May2020	14	0.627616	0.00835878	0.00405472	-0.0123285	0.0204379	1.00406	0.987747	1.02065
mixed_se_wTHICK_Mean_caudalanteriorcingulate_thickavg1_m6_May2020_noGC	14	0.606476	0.00832837	0.00429002	-0.0120336	0.0206136	1.0043	0.988039	1.02083
mixed_se_wTHICK_Mean_caudalmiddlefrontal_thickavg1_m6_May2020	14	0.107392	0.0027859	-0.00448538	-0.00994575	0.000974986	0.995525	0.990104	1.00098
mixed_se_wTHICK_Mean_caudalmiddlefrontal_thickavg1_m6_May2020_noGC	14	0.0933528	0.00278155	-0.00466736	-0.0101192	0.000784478	0.995344	0.989932	1.00078
mixed_se_wTHICK_Mean_cuneus_thickavg1_m6_May2020	14	0.249783	0.00314176	0.00361577	-0.00254207	0.00977361	1.00362	0.997461	1.00982
mixed_se_wTHICK_Mean_cuneus_thickavg1_m6_May2020_noGC	14	0.185801	0.0030561	0.00404353	-0.00194642	0.0100335	1.00405	0.998055	1.01008
mixed_se_wTHICK_Mean_entorhinal_thickavg1_m6_May2020	14	0.677981	0.0092984	0.00386087	-0.014364	0.0220857	1.00387	0.985739	1.02233
mixed_se_wTHICK_Mean_entorhinal_thickavg1_m6_May2020_noGC	14	0.665614	0.00922814	0.00398818	-0.014099	0.0220753	1.004	0.986	1.02232
mixed_se_wTHICK_Mean_frontalpole_thickavg1_m6_May2020	14	0.275339	0.00626134	-0.00683017	-0.0191024	0.00544205	0.993193	0.981079	1.00546
mixed_se_wTHICK_Mean_frontalpole_thickavg1_m6_May2020_noGC	14	0.272237	0.00622788	-0.00683775	-0.0190444	0.0053689	0.993186	0.981136	1.00538
mixed_se_wTHICK_Mean_fusiform_thickavg1_m6_May2020	14	0.102558	0.00290993	0.00475068	-0.000952785	0.0104541	1.00476	0.999048	1.01051
mixed_se_wTHICK_Mean_fusiform_thickavg1_m6_May2020_noGC	14	0.085249	0.00287407	0.0049463	-0.000686873	0.0105795	1.00496	0.999313	1.01064
mixed_se_wTHICK_Mean_inferiorparietal_thickavg1_m6_May2020	14	0.440023	0.00215593	-0.00166472	-0.00589034	0.00256091	0.998337	0.994127	1.00256
mixed_se_wTHICK_Mean_inferiorparietal_thickavg1_m6_May2020_noGC	14	0.442632	0.00211914	-0.00162698	-0.00578049	0.00252653	0.998374	0.994236	1.00253
mixed_se_wTHICK_Mean_inferiortemporal_thickavg1_m6_May2020	14	0.578051	0.00402892	0.00224102	-0.00565567	0.0101377	1.00224	0.99436	1.01019
mixed_se_wTHICK_Mean_inferiortemporal_thickavg1_m6_May2020_noGC	14	0.520146	0.0040529	0.00260651	-0.00533719	0.0105502	1.00261	0.994677	1.01061
mixed_se_wTHICK_Mean_insula_thickavg1_m6_May2020	14	0.562827	0.00386271	0.00223515	-0.00533576	0.00980606	1.00224	0.994678	1.00985
mixed_se_wTHICK_Mean_insula_thickavg1_m6_May2020_noGC	14	0.568258	0.00385184	0.00219793	-0.00535167	0.00974753	1.0022	0.994663	1.0098
mixed_se_wTHICK_Mean_isthmuscingulate_thickavg1_m6_May2020	14	0.272848	0.00611226	-0.00670226	-0.0186823	0.00527778	0.99332	0.981491	1.00529
mixed_se_wTHICK_Mean_isthmuscingulate_thickavg1_m6_May2020_noGC	14	0.264812	0.00619143	-0.006904	-0.0190392	0.00523121	0.99312	0.981141	1.00524
mixed_se_wTHICK_Mean_lateraloccipital_thickavg1_m6_May2020	14	0.219669	0.00256111	0.00314352	-0.00187625	0.00816329	1.00315	0.998126	1.0082
mixed_se_wTHICK_Mean_lateraloccipital_thickavg1_m6_May2020_noGC	14	0.233199	0.00251937	0.00300349	-0.00193448	0.00794146	1.00301	0.998067	1.00797
mixed_se_wTHICK_Mean_lateralorbitofrontal_thickavg1_m6_May2020	14	0.312361	0.00326129	-0.00329482	-0.00968695	0.00309731	0.996711	0.99036	1.0031
mixed_se_wTHICK_Mean_lateralorbitofrontal_thickavg1_m6_May2020_noGC	14	0.322262	0.00319391	-0.0031614	-0.00942147	0.00309867	0.996844	0.990623	1.0031
mixed_se_wTHICK_Mean_lingual_thickavg1_m6_May2020	14	0.340845	0.00272341	0.00259404	-0.00274384	0.00793192	1.0026	0.99726	1.00796
mixed_se_wTHICK_Mean_lingual_thickavg1_m6_May2020_noGC	14	0.333624	0.00260181	0.00251553	-0.00258401	0.00761507	1.00252	0.997419	1.00764
mixed_se_wTHICK_Mean_medialorbitofrontal_thickavg1_m6_May2020	14	0.633687	0.00382324	0.00182194	-0.0056716	0.00931549	1.00182	0.994344	1.00936
mixed_se_wTHICK_Mean_medialorbitofrontal_thickavg1_m6_May2020_noGC	14	0.605267	0.00375069	0.00193851	-0.00541285	0.00928987	1.00194	0.994602	1.00933
mixed_se_wTHICK_Mean_middletemporal_thickavg1_m6_May2020	14	0.996557	0.00310884	-1.34168e-05	-0.00610675	0.00607991	0.999987	0.993912	1.0061
mixed_se_wTHICK_Mean_middletemporal_thickavg1_m6_May2020_noGC	14	0.95828	0.00295817	0.000154748	-0.00564326	0.00595276	1.00015	0.994373	1.00597
mixed_se_wTHICK_Mean_paracentral_thickavg1_m6_May2020	14	0.221728	0.00407415	-0.00497839	-0.0129637	0.00300694	0.995034	0.98712	1.00301
mixed_se_wTHICK_Mean_paracentral_thickavg1_m6_May2020_noGC	14	0.208856	0.00416884	-0.00523905	-0.01341	0.00293187	0.994775	0.98668	1.00294
mixed_se_wTHICK_Mean_parahippocampal_thickavg1_m6_May2020	14	0.845741	0.00773472	0.00150483	-0.0136552	0.0166649	1.00151	0.986438	1.0168
mixed_se_wTHICK_Mean_parahippocampal_thickavg1_m6_May2020_noGC	14	0.826786	0.00744219	0.00162854	-0.0129582	0.0162152	1.00163	0.987125	1.01635
mixed_se_wTHICK_Mean_parsopercularis_thickavg1_m6_May2020	14	0.975661	0.00300968	9.1822e-05	-0.00580714	0.00599079	1.00009	0.99421	1.00601
mixed_se_wTHICK_Mean_parsopercularis_thickavg1_m6_May2020_noGC	14	0.977282	0.00302749	-8.62143e-05	-0.00602009	0.00584766	0.999914	0.993998	1.00586
mixed_se_wTHICK_Mean_parsorbitalis_thickavg1_m6_May2020	14	0.531477	0.0041984	0.00262716	-0.0056017	0.010856	1.00263	0.994414	1.01092
mixed_se_wTHICK_Mean_parsorbitalis_thickavg1_m6_May2020_noGC	14	0.583431	0.00411727	0.00225783	-0.00581201	0.0103277	1.00226	0.994205	1.01038
mixed_se_wTHICK_Mean_parstriangularis_thickavg1_m6_May2020	14	0.959808	0.00364827	0.000183854	-0.00696675	0.00733446	1.00018	0.993057	1.00736
mixed_se_wTHICK_Mean_parstriangularis_thickavg1_m6_May2020_noGC	14	0.90841	0.00371355	0.000427222	-0.00685134	0.00770579	1.00043	0.993172	1.00774
mixed_se_wTHICK_Mean_pericalcarine_thickavg1_m6_May2020	14	0.415067	0.00345	0.00281179	-0.00395022	0.00957379	1.00282	0.996058	1.00962
mixed_se_wTHICK_Mean_pericalcarine_thickavg1_m6_May2020_noGC	14	0.334968	0.00347486	0.0033503	-0.00346042	0.010161	1.00336	0.996546	1.01021
mixed_se_wTHICK_Mean_postcentral_thickavg1_m6_May2020	14	0.0859451	0.00261948	0.00449813	-0.000636044	0.0096323	1.00451	0.999364	1.00968
mixed_se_wTHICK_Mean_postcentral_thickavg1_m6_May2020_noGC	14	0.0763642	0.00260483	0.00461623	-0.000489231	0.00972168	1.00463	0.999511	1.00977
mixed_se_wTHICK_Mean_posteriorcingulate_thickavg1_m6_May2020	14	0.90817	0.00336626	-0.000388288	-0.00698616	0.00620959	0.999612	0.993038	1.00623
mixed_se_wTHICK_Mean_posteriorcingulate_thickavg1_m6_May2020_noGC	14	0.928586	0.00333995	-0.000299338	-0.00684564	0.00624696	0.999701	0.993178	1.00627
mixed_se_wTHICK_Mean_precentral_thickavg1_m6_May2020	14	0.175063	0.00335636	-0.00455161	-0.0111301	0.00202686	0.995459	0.988932	1.00203
mixed_se_wTHICK_Mean_precentral_thickavg1_m6_May2020_noGC	14	0.171112	0.00330747	-0.00452674	-0.0110094	0.00195591	0.995483	0.989051	1.00196
mixed_se_wTHICK_Mean_precuneus_thickavg1_m6_May2020	14	0.477083	0.00232944	-0.00165624	-0.00622195	0.00290947	0.998345	0.993797	1.00291
mixed_se_wTHICK_Mean_precuneus_thickavg1_m6_May2020_noGC	14	0.563769	0.00237112	-0.00136873	-0.00601613	0.00327866	0.998632	0.994002	1.00328
mixed_se_wTHICK_Mean_rostralanteriorcingulate_thickavg1_m6_May2020	14	0.819839	0.00604315	0.00137634	-0.0104682	0.0132209	1.00138	0.989586	1.01331
mixed_se_wTHICK_Mean_rostralanteriorcingulate_thickavg1_m6_May2020_noGC	14	0.790592	0.00605485	0.00160781	-0.0102597	0.0134753	1.00161	0.989793	1.01357
mixed_se_wTHICK_Mean_rostralmiddlefrontal_thickavg1_m6_May2020	14	0.405749	0.00241169	-0.00200508	-0.006732	0.00272184	0.997997	0.993291	1.00273
mixed_se_wTHICK_Mean_rostralmiddlefrontal_thickavg1_m6_May2020_noGC	14	0.364772	0.00237547	-0.00215291	-0.00680883	0.00250301	0.997849	0.993214	1.00251
mixed_se_wTHICK_Mean_superiorfrontal_thickavg1_m6_May2020	14	0.35358	0.0029008	-0.00269098	-0.00837654	0.00299458	0.997313	0.991658	1.003
mixed_se_wTHICK_Mean_superiorfrontal_thickavg1_m6_May2020_noGC	14	0.318756	0.0028407	-0.00283222	-0.00839999	0.00273554	0.997172	0.991635	1.00274
mixed_se_wTHICK_Mean_superiorparietal_thickavg1_m6_May2020	14	0.425832	0.0022871	-0.00182132	-0.00630404	0.0026614	0.99818	0.993716	1.00266
mixed_se_wTHICK_Mean_superiorparietal_thickavg1_m6_May2020_noGC	14	0.339898	0.0022179	-0.00211669	-0.00646378	0.00223039	0.997886	0.993557	1.00223
mixed_se_wTHICK_Mean_superiortemporal_thickavg1_m6_May2020	14	0.707632	0.00311772	0.00116927	-0.00494147	0.00728	1.00117	0.995071	1.00731
mixed_se_wTHICK_Mean_superiortemporal_thickavg1_m6_May2020_noGC	14	0.604453	0.00303502	0.00157216	-0.00437648	0.0075208	1.00157	0.995633	1.00755
mixed_se_wTHICK_Mean_supramarginal_thickavg1_m6_May2020	14	0.942777	0.00216405	-0.000155334	-0.00439687	0.0040862	0.999845	0.995613	1.00409
mixed_se_wTHICK_Mean_supramarginal_thickavg1_m6_May2020_noGC	14	0.830754	0.00213511	-0.000456348	-0.00464117	0.00372847	0.999544	0.99537	1.00374
mixed_se_wTHICK_Mean_temporalpole_thickavg1_m6_May2020	14	0.952477	0.00867996	0.000517297	-0.0164954	0.01753	1.00052	0.98364	1.01768
mixed_se_wTHICK_Mean_temporalpole_thickavg1_m6_May2020_noGC	14	0.984152	0.00861589	0.000171149	-0.016716	0.0170583	1.00017	0.983423	1.0172
mixed_se_wTHICK_Mean_transversetemporal_thickavg1_m6_May2020	14	0.816502	0.00529358	0.00122835	-0.00914706	0.0116038	1.00123	0.990895	1.01167
mixed_se_wTHICK_Mean_transversetemporal_thickavg1_m6_May2020_noGC	14	0.884532	0.00526155	0.000764117	-0.00954851	0.0110767	1.00076	0.990497	1.01114

## Sheet: Supplementary Table S4
Supplementary Table S4. MR-Egger results of the first MR
	MR Egger
CORTEX	nsnp	pval	se	beta	lo_ci	up_ci	or	or_lci95	or_uci95
mixed_se_wo_Mean_Full_SurfArea1_m6e3uk	14	0.929702	1579.21	142.271	-2952.98	3237.52	6.13088e+61	0	Inf
mixed_se_wo_Mean_Full_SurfArea1_m6e3uk_noGC	14	0.917399	1577.08	167.038	-2924.03	3258.11	3.49775e+72	0	Inf
mixed_se_wo_Mean_Full_Thickness1_m6e3uk	14	0.240418	0.00776488	-0.00959065	-0.0248098	0.00562852	0.990455	0.975495	1.00564
mixed_se_wo_Mean_Full_Thickness1_m6e3uk_noGC	14	0.326771	0.00828065	-0.00846596	-0.024696	0.00776412	0.99157	0.975606	1.00779
mixed_se_wSA_Mean_bankssts_surfavg1_m6e3uk	14	0.937656	7.84235	-0.626381	-15.9974	14.7446	0.534522	1.1283e-07	2.53225e+06
mixed_se_wSA_Mean_bankssts_surfavg1_m6e3uk_noGC	14	0.943142	7.71881	-0.562151	-15.691	14.5667	0.569982	1.53276e-07	2.11957e+06
mixed_se_wSA_Mean_caudalanteriorcingulate_surfavg1_m6e3uk	14	0.505027	7.22863	4.96744	-9.20067	19.1356	143.659	0.000100971	2.04394e+08
mixed_se_wSA_Mean_caudalanteriorcingulate_surfavg1_m6e3uk_noGC	14	0.509796	7.17865	4.87696	-9.1932	18.9471	131.231	0.000101728	1.69289e+08
mixed_se_wSA_Mean_caudalmiddlefrontal_surfavg1_m6e3uk	14	0.149994	18.396	28.2927	-7.76347	64.3488	1.93795e+12	0.000424979	8.83728e+27
mixed_se_wSA_Mean_caudalmiddlefrontal_surfavg1_m6e3uk_noGC	14	0.133894	17.9448	28.8485	-6.32324	64.0202	3.37866e+12	0.00179412	6.36263e+27
mixed_se_wSA_Mean_cuneus_surfavg1_m6e3uk	14	0.939447	11.6425	-0.903129	-23.7225	21.9162	0.4053	4.98272e-11	3.29675e+09
mixed_se_wSA_Mean_cuneus_surfavg1_m6e3uk_noGC	14	0.974486	11.6414	-0.380159	-23.1972	22.4369	0.683752	8.42487e-11	5.54925e+09
mixed_se_wSA_Mean_entorhinal_surfavg1_m6e3uk	14	0.905705	4.88927	-0.591529	-10.1745	8.99143	0.55348	3.81307e-05	8033.94
mixed_se_wSA_Mean_entorhinal_surfavg1_m6e3uk_noGC	14	0.877254	4.92556	-0.777158	-10.4313	8.87694	0.459711	2.94961e-05	7164.82
mixed_se_wSA_Mean_frontalpole_surfavg1_m6e3uk	14	0.11883	2.16637	3.63897	-0.60712	7.88506	38.0526	0.544918	2657.29
mixed_se_wSA_Mean_frontalpole_surfavg1_m6e3uk_noGC	14	0.118046	2.1652	3.6456	-0.598194	7.8894	38.3058	0.549804	2668.83
mixed_se_wSA_Mean_fusiform_surfavg1_m6e3uk	14	0.12095	19.4026	32.3855	-5.64359	70.4147	116108787587278	0.00354013	3.80812e+30
mixed_se_wSA_Mean_fusiform_surfavg1_m6e3uk_noGC	14	0.123692	19.4822	32.2555	-5.92968	70.4407	101949716066271	0.00265932	3.90842e+30
mixed_se_wSA_Mean_inferiorparietal_surfavg1_m6e3uk	14	0.191617	29.9324	-41.4206	-100.088	17.2469	1.02622e-18	3.40607e-44	3.09191e+07
mixed_se_wSA_Mean_inferiorparietal_surfavg1_m6e3uk_noGC	14	0.183537	29.0763	-41.0371	-98.0267	15.9524	1.50593e-18	2.67648e-43	8.47312e+06
mixed_se_wSA_Mean_inferiortemporal_surfavg1_m6e3uk	14	0.30318	19.8837	-21.3905	-60.3625	17.5816	5.13147e-10	6.09412e-27	4.32089e+07
mixed_se_wSA_Mean_inferiortemporal_surfavg1_m6e3uk_noGC	14	0.289025	19.3895	-21.5094	-59.5129	16.4941	4.5562e-10	1.42526e-26	1.4565e+07
mixed_se_wSA_Mean_insula_surfavg1_m6e3uk	14	0.426182	11.8709	9.77801	-13.489	33.045	17641.5	1.38612e-06	224526942351471
mixed_se_wSA_Mean_insula_surfavg1_m6e3uk_noGC	14	0.42865	11.4667	9.39333	-13.0813	31.868	12008	2.08376e-06	6.91976e+13
mixed_se_wSA_Mean_isthmuscingulate_surfavg1_m6e3uk	14	0.936555	9.87437	0.802647	-18.5511	20.1564	2.23144	8.7771e-09	5.67308e+08
mixed_se_wSA_Mean_isthmuscingulate_surfavg1_m6e3uk_noGC	14	0.964197	10.0444	0.460365	-19.2266	20.1473	1.58465	4.46687e-09	5.62166e+08
mixed_se_wSA_Mean_lateraloccipital_surfavg1_m6e3uk	14	0.182154	34.5022	48.8612	-18.7631	116.486	1.66023e+21	7.10061e-09	3.88185e+50
mixed_se_wSA_Mean_lateraloccipital_surfavg1_m6e3uk_noGC	14	0.201589	34.6602	46.8292	-21.1047	114.763	2.17612e+20	6.82879e-10	6.9346e+49
mixed_se_wSA_Mean_lateralorbitofrontal_surfavg1_m6e3uk	14	0.196539	14.988	-20.4959	-49.8723	8.88056	1.25533e-09	2.19147e-22	7190.84
mixed_se_wSA_Mean_lateralorbitofrontal_surfavg1_m6e3uk_noGC	14	0.192178	14.9812	-20.7029	-50.0661	8.66022	1.02054e-09	1.80539e-22	5768.82
mixed_se_wSA_Mean_lingual_surfavg1_m6e3uk	14	0.636336	21.2376	10.3025	-31.3232	51.9282	29807.1	2.49187e-14	3.56544e+22
mixed_se_wSA_Mean_lingual_surfavg1_m6e3uk_noGC	14	0.607981	20.6833	10.8945	-29.6447	51.4337	53879	1.33491e-13	2.17464e+22
mixed_se_wSA_Mean_medialorbitofrontal_surfavg1_m6e3uk	14	0.448145	10.2408	-8.03052	-28.1025	12.0415	0.00032538	6.24053e-13	169653
mixed_se_wSA_Mean_medialorbitofrontal_surfavg1_m6e3uk_noGC	14	0.456634	10.225	-7.86537	-27.9065	12.1757	0.000383808	7.59238e-13	194022
mixed_se_wSA_Mean_middletemporal_surfavg1_m6e3uk	14	0.997676	20.3476	0.0605085	-39.8208	39.9419	1.06238	5.08192e-18	2.2209e+17
mixed_se_wSA_Mean_middletemporal_surfavg1_m6e3uk_noGC	14	0.995932	20.2922	0.105636	-39.6671	39.8784	1.11142	5.92635e-18	2.08433e+17
mixed_se_wSA_Mean_paracentral_surfavg1_m6e3uk	14	0.519867	10.4397	-6.92149	-27.3834	13.5404	0.000986361	1.28099e-12	759499
mixed_se_wSA_Mean_paracentral_surfavg1_m6e3uk_noGC	14	0.519607	10.2073	-6.77166	-26.7779	13.2346	0.00114579	2.34684e-12	559400
mixed_se_wSA_Mean_parahippocampal_surfavg1_m6e3uk	14	0.285842	5.37089	5.99953	-4.52742	16.5265	403.24	0.0108085	1.50439e+07
mixed_se_wSA_Mean_parahippocampal_surfavg1_m6e3uk_noGC	14	0.277039	5.25541	5.98449	-4.31611	16.2851	397.219	0.0133518	1.18174e+07
mixed_se_wSA_Mean_parsopercularis_surfavg1_m6e3uk	14	0.115156	12.2815	-20.861	-44.9328	3.21081	8.71342e-10	3.06154e-20	24.7992
mixed_se_wSA_Mean_parsopercularis_surfavg1_m6e3uk_noGC	14	0.105758	12.0288	-21.041	-44.6174	2.5354	7.27804e-10	4.19678e-20	12.6215
mixed_se_wSA_Mean_parsorbitalis_surfavg1_m6e3uk	14	0.325706	4.32885	-4.4359	-12.9205	4.04866	0.0118444	2.44747e-06	57.3203
mixed_se_wSA_Mean_parsorbitalis_surfavg1_m6e3uk_noGC	14	0.318003	4.24287	-4.42057	-12.7366	3.89546	0.0120274	2.94147e-06	49.1786
mixed_se_wSA_Mean_parstriangularis_surfavg1_m6e3uk	14	0.807365	11.3991	-2.84149	-25.1837	19.5008	0.0583384	1.15568e-11	2.9449e+08
mixed_se_wSA_Mean_parstriangularis_surfavg1_m6e3uk_noGC	14	0.814325	11.1669	-2.68088	-24.568	19.2062	0.0685029	2.13926e-11	2.19359e+08
mixed_se_wSA_Mean_pericalcarine_surfavg1_m6e3uk	14	0.725987	14.0615	-5.0451	-32.6057	22.5155	0.0064408	6.91059e-15	6.00295e+09
mixed_se_wSA_Mean_pericalcarine_surfavg1_m6e3uk_noGC	14	0.749172	13.6126	-4.4537	-31.1344	22.227	0.0116355	3.00962e-14	4.49837e+09
mixed_se_wSA_Mean_postcentral_surfavg1_m6e3uk	14	0.861999	24.9874	4.43779	-44.5375	53.4131	84.5877	4.54579e-20	1.574e+23
mixed_se_wSA_Mean_postcentral_surfavg1_m6e3uk_noGC	14	0.875948	24.8977	3.97053	-44.829	52.77	53.0124	3.39649e-20	8.27418e+22
mixed_se_wSA_Mean_posteriorcingulate_surfavg1_m6e3uk	14	0.229945	9.39253	11.8799	-6.52943	30.2893	144340	0.00145984	1.42715e+13
mixed_se_wSA_Mean_posteriorcingulate_surfavg1_m6e3uk_noGC	14	0.233261	9.43076	11.8385	-6.64575	30.3228	138488	0.00129953	1.47584e+13
mixed_se_wSA_Mean_precentral_surfavg1_m6e3uk	14	0.26308	25.0566	29.4223	-19.6887	78.5333	5.99702e+12	2.81377e-09	1.27815e+34
mixed_se_wSA_Mean_precentral_surfavg1_m6e3uk_noGC	14	0.261158	24.9116	29.3765	-19.4502	78.2032	5.72876e+12	3.57183e-09	9.1882e+33
mixed_se_wSA_Mean_precuneus_surfavg1_m6e3uk	14	0.526992	26.506	-17.2692	-69.2208	34.6825	3.16298e-08	8.66512e-31	1154564294746570
mixed_se_wSA_Mean_precuneus_surfavg1_m6e3uk_noGC	14	0.510911	26.2265	-17.7697	-69.1735	33.6342	1.91748e-08	9.08501e-31	404702021992346
mixed_se_wSA_Mean_rostralanteriorcingulate_surfavg1_m6e3uk	14	0.53471	6.76451	-4.32382	-17.5823	8.93462	0.0132492	2.31272e-08	7590.27
mixed_se_wSA_Mean_rostralanteriorcingulate_surfavg1_m6e3uk_noGC	14	0.52164	6.5786	-4.34273	-17.2368	8.55133	0.013001	3.26706e-08	5173.61
mixed_se_wSA_Mean_rostralmiddlefrontal_surfavg1_m6e3uk	14	0.182888	27.9407	-39.4974	-94.2611	15.2663	7.02236e-18	1.15585e-41	4.26641e+06
mixed_se_wSA_Mean_rostralmiddlefrontal_surfavg1_m6e3uk_noGC	14	0.170458	27.2822	-39.7828	-93.2559	13.6903	5.27914e-18	3.15855e-41	882346
mixed_se_wSA_Mean_superiorfrontal_surfavg1_m6e3uk	14	0.452955	34.5557	-26.8041	-94.5332	40.925	2.28625e-12	8.80528e-42	5.93615e+17
mixed_se_wSA_Mean_superiorfrontal_surfavg1_m6e3uk_noGC	14	0.446506	34.4086	-27.0821	-94.5229	40.3587	1.73143e-12	8.89681e-42	3.36957e+17
mixed_se_wSA_Mean_superiorparietal_surfavg1_m6e3uk	14	0.680724	31.1686	-13.1427	-74.2331	47.9477	1.95965e-06	5.7671e-33	6.65888e+20
mixed_se_wSA_Mean_superiorparietal_surfavg1_m6e3uk_noGC	14	0.704608	31.2332	-12.1273	-73.3444	49.0899	5.40985e-06	1.40255e-32	2.08666e+21
mixed_se_wSA_Mean_superiortemporal_surfavg1_m6e3uk	14	0.441044	22.762	18.1369	-26.4766	62.7503	7.52897e+07	3.17225e-12	1.78691e+27
mixed_se_wSA_Mean_superiortemporal_surfavg1_m6e3uk_noGC	14	0.431781	22.8207	18.5645	-26.1641	63.293	1.15463e+08	4.33594e-12	3.0747e+27
mixed_se_wSA_Mean_supramarginal_surfavg1_m6e3uk	14	0.514046	24.7682	16.655	-31.8906	65.2006	1.71074e+07	1.41283e-14	2.07146e+28
mixed_se_wSA_Mean_supramarginal_surfavg1_m6e3uk_noGC	14	0.511811	24.5013	16.5648	-31.4577	64.5874	1.56316e+07	2.17808e-14	1.12185e+28
mixed_se_wSA_Mean_temporalpole_surfavg1_m6e3uk	14	0.931258	3.33178	-0.293499	-6.82378	6.23679	0.74565	0.0010876	511.213
mixed_se_wSA_Mean_temporalpole_surfavg1_m6e3uk_noGC	14	0.917015	3.28004	-0.349029	-6.7779	6.07984	0.705372	0.00113866	436.961
mixed_se_wSA_Mean_transversetemporal_surfavg1_m6e3uk	14	0.16291	3.70432	5.50692	-1.75354	12.7674	246.39	0.17316	350591
mixed_se_wSA_Mean_transversetemporal_surfavg1_m6e3uk_noGC	14	0.157084	3.72436	5.62132	-1.67842	12.9211	276.253	0.186668	408829
mixed_se_wTHICK_Mean_bankssts_thickavg1_m6_May2020	14	0.863288	0.00877976	-0.00154456	-0.0187529	0.0156638	0.998457	0.981422	1.01579
mixed_se_wTHICK_Mean_bankssts_thickavg1_m6_May2020_noGC	14	0.857575	0.00866127	-0.00158815	-0.0185642	0.0153879	0.998413	0.981607	1.01551
mixed_se_wTHICK_Mean_caudalanteriorcingulate_thickavg1_m6_May2020	14	0.71344	0.0217338	0.00817311	-0.0344252	0.0507714	1.00821	0.966161	1.05208
mixed_se_wTHICK_Mean_caudalanteriorcingulate_thickavg1_m6_May2020_noGC	14	0.6723	0.0215144	0.00932778	-0.0328404	0.051496	1.00937	0.967693	1.05284
mixed_se_wTHICK_Mean_caudalmiddlefrontal_thickavg1_m6_May2020	14	0.466221	0.00686492	-0.00516626	-0.0186215	0.00828898	0.994847	0.981551	1.00832
mixed_se_wTHICK_Mean_caudalmiddlefrontal_thickavg1_m6_May2020_noGC	14	0.471185	0.00682741	-0.0050797	-0.0184614	0.00830203	0.994933	0.981708	1.00834
mixed_se_wTHICK_Mean_cuneus_thickavg1_m6_May2020	14	0.594888	0.00774639	-0.00423166	-0.0194146	0.0109513	0.995777	0.980773	1.01101
mixed_se_wTHICK_Mean_cuneus_thickavg1_m6_May2020_noGC	14	0.549401	0.00759391	-0.00467785	-0.0195619	0.0102062	0.995333	0.980628	1.01026
mixed_se_wTHICK_Mean_entorhinal_thickavg1_m6_May2020	14	0.944072	0.0240618	0.00172368	-0.0454374	0.0488847	1.00173	0.955579	1.0501
mixed_se_wTHICK_Mean_entorhinal_thickavg1_m6_May2020_noGC	14	0.964812	0.0237413	0.00106945	-0.0454635	0.0476024	1.00107	0.955554	1.04875
mixed_se_wTHICK_Mean_frontalpole_thickavg1_m6_May2020	14	0.606266	0.0155181	0.00821339	-0.0222021	0.0386289	1.00825	0.978043	1.03938
mixed_se_wTHICK_Mean_frontalpole_thickavg1_m6_May2020_noGC	14	0.592733	0.0154572	0.00849394	-0.0218022	0.0387901	1.00853	0.978434	1.03955
mixed_se_wTHICK_Mean_fusiform_thickavg1_m6_May2020	14	0.823398	0.00729527	0.00166416	-0.0126346	0.0159629	1.00167	0.987445	1.01609
mixed_se_wTHICK_Mean_fusiform_thickavg1_m6_May2020_noGC	14	0.818412	0.00729119	0.00171111	-0.0125796	0.0160019	1.00171	0.987499	1.01613
mixed_se_wTHICK_Mean_inferiorparietal_thickavg1_m6_May2020	14	0.500508	0.00531514	0.00369212	-0.00672555	0.0141098	1.0037	0.993297	1.01421
mixed_se_wTHICK_Mean_inferiorparietal_thickavg1_m6_May2020_noGC	14	0.55975	0.00515936	0.00309495	-0.0070174	0.0132073	1.0031	0.993007	1.01329
mixed_se_wTHICK_Mean_inferiortemporal_thickavg1_m6_May2020	14	0.733971	0.0103185	0.0035894	-0.0166349	0.0238137	1.0036	0.983503	1.0241
mixed_se_wTHICK_Mean_inferiortemporal_thickavg1_m6_May2020_noGC	14	0.736277	0.0104288	0.00359495	-0.0168456	0.0240355	1.0036	0.983296	1.02433
mixed_se_wTHICK_Mean_insula_thickavg1_m6_May2020	14	0.801515	0.0100275	0.00257731	-0.0170767	0.0222313	1.00258	0.983068	1.02248
mixed_se_wTHICK_Mean_insula_thickavg1_m6_May2020_noGC	14	0.858369	0.0100093	0.00182498	-0.0177933	0.0214432	1.00183	0.982364	1.02167
mixed_se_wTHICK_Mean_isthmuscingulate_thickavg1_m6_May2020	14	0.773003	0.0153488	0.00452857	-0.0255552	0.0346123	1.00454	0.974769	1.03522
mixed_se_wTHICK_Mean_isthmuscingulate_thickavg1_m6_May2020_noGC	14	0.782966	0.0157084	0.00442521	-0.0263633	0.0352137	1.00444	0.973981	1.03584
mixed_se_wTHICK_Mean_lateraloccipital_thickavg1_m6_May2020	14	0.523205	0.00630614	0.00414696	-0.00821308	0.016507	1.00416	0.991821	1.01664
mixed_se_wTHICK_Mean_lateraloccipital_thickavg1_m6_May2020_noGC	14	0.483744	0.00627269	0.00453293	-0.00776153	0.0168274	1.00454	0.992269	1.01697
mixed_se_wTHICK_Mean_lateralorbitofrontal_thickavg1_m6_May2020	14	0.530952	0.00814228	0.00525324	-0.0107056	0.0212121	1.00527	0.989351	1.02144
mixed_se_wTHICK_Mean_lateralorbitofrontal_thickavg1_m6_May2020_noGC	14	0.519674	0.00800849	0.00531208	-0.0103846	0.0210087	1.00533	0.989669	1.02123
mixed_se_wTHICK_Mean_lingual_thickavg1_m6_May2020	14	0.991605	0.00662925	-7.12167e-05	-0.0130645	0.0129221	0.999929	0.98702	1.01301
mixed_se_wTHICK_Mean_lingual_thickavg1_m6_May2020_noGC	14	0.868284	0.00655604	-0.00111077	-0.0139606	0.0117391	0.99889	0.986136	1.01181
mixed_se_wTHICK_Mean_medialorbitofrontal_thickavg1_m6_May2020	14	0.955091	0.00957672	0.000550684	-0.0182197	0.0193211	1.00055	0.981945	1.01951
mixed_se_wTHICK_Mean_medialorbitofrontal_thickavg1_m6_May2020_noGC	14	0.974988	0.00934811	0.00029926	-0.018023	0.0186216	1.0003	0.982138	1.0188
mixed_se_wTHICK_Mean_middletemporal_thickavg1_m6_May2020	14	0.396538	0.00763642	0.00671422	-0.00825316	0.0216816	1.00674	0.991781	1.02192
mixed_se_wTHICK_Mean_middletemporal_thickavg1_m6_May2020_noGC	14	0.409251	0.00736943	0.00630151	-0.00814258	0.0207456	1.00632	0.99189	1.02096
mixed_se_wTHICK_Mean_paracentral_thickavg1_m6_May2020	14	0.983773	0.0103848	-0.000215653	-0.0205698	0.0201385	0.999784	0.97964	1.02034
mixed_se_wTHICK_Mean_paracentral_thickavg1_m6_May2020_noGC	14	0.952125	0.0108617	-0.000665879	-0.0219547	0.020623	0.999334	0.978285	1.02084
mixed_se_wTHICK_Mean_parahippocampal_thickavg1_m6_May2020	14	0.681067	0.0192971	-0.00812761	-0.04595	0.0296947	0.991905	0.95509	1.03014
mixed_se_wTHICK_Mean_parahippocampal_thickavg1_m6_May2020_noGC	14	0.675952	0.0186492	-0.00798924	-0.0445417	0.0285632	0.992043	0.956436	1.02898
mixed_se_wTHICK_Mean_parsopercularis_thickavg1_m6_May2020	14	0.705548	0.00782946	-0.00302982	-0.0183756	0.0123159	0.996975	0.981792	1.01239
mixed_se_wTHICK_Mean_parsopercularis_thickavg1_m6_May2020_noGC	14	0.736082	0.0077935	-0.00268859	-0.0179639	0.0125867	0.997315	0.982197	1.01267
mixed_se_wTHICK_Mean_parsorbitalis_thickavg1_m6_May2020	14	0.338351	0.0105323	0.0105028	-0.0101405	0.0311461	1.01056	0.989911	1.03164
mixed_se_wTHICK_Mean_parsorbitalis_thickavg1_m6_May2020_noGC	14	0.317737	0.0103006	0.0107381	-0.00945098	0.0309272	1.0108	0.990594	1.03141
mixed_se_wTHICK_Mean_parstriangularis_thickavg1_m6_May2020	14	0.970488	0.00939838	-0.000355032	-0.0187759	0.0180658	0.999645	0.981399	1.01823
mixed_se_wTHICK_Mean_parstriangularis_thickavg1_m6_May2020_noGC	14	0.87248	0.00958401	-0.00157154	-0.0203562	0.0172131	0.99843	0.97985	1.01736
mixed_se_wTHICK_Mean_pericalcarine_thickavg1_m6_May2020	14	0.83114	0.00907452	0.00197767	-0.0158084	0.0197637	1.00198	0.984316	1.01996
mixed_se_wTHICK_Mean_pericalcarine_thickavg1_m6_May2020_noGC	14	0.852608	0.00905816	0.0017196	-0.0160344	0.0194736	1.00172	0.984093	1.01966
mixed_se_wTHICK_Mean_postcentral_thickavg1_m6_May2020	14	0.521971	0.00634898	-0.00418776	-0.0166318	0.00825624	0.995821	0.983506	1.00829
mixed_se_wTHICK_Mean_postcentral_thickavg1_m6_May2020_noGC	14	0.56754	0.00619608	-0.00364228	-0.0157866	0.00850204	0.996364	0.984337	1.00854
mixed_se_wTHICK_Mean_posteriorcingulate_thickavg1_m6_May2020	14	0.884715	0.00843752	0.00124968	-0.0152879	0.0177872	1.00125	0.984828	1.01795
mixed_se_wTHICK_Mean_posteriorcingulate_thickavg1_m6_May2020_noGC	14	0.896671	0.0082563	0.00109517	-0.0150872	0.0172775	1.0011	0.985026	1.01743
mixed_se_wTHICK_Mean_precentral_thickavg1_m6_May2020	14	0.398624	0.00856281	-0.00749451	-0.0242776	0.0092886	0.992534	0.976015	1.00933
mixed_se_wTHICK_Mean_precentral_thickavg1_m6_May2020_noGC	14	0.397194	0.00845879	-0.00742664	-0.0240059	0.00915259	0.992601	0.97628	1.00919
mixed_se_wTHICK_Mean_precuneus_thickavg1_m6_May2020	14	0.912489	0.00600471	0.000673971	-0.0110953	0.0124432	1.00067	0.988966	1.01252
mixed_se_wTHICK_Mean_precuneus_thickavg1_m6_May2020_noGC	14	0.834299	0.00614828	0.00131445	-0.0107362	0.0133651	1.00132	0.989321	1.01345
mixed_se_wTHICK_Mean_rostralanteriorcingulate_thickavg1_m6_May2020	14	0.869785	0.0156306	-0.00261776	-0.0332538	0.0280183	0.997386	0.967293	1.02841
mixed_se_wTHICK_Mean_rostralanteriorcingulate_thickavg1_m6_May2020_noGC	14	0.852764	0.015724	-0.00298183	-0.0338008	0.0278372	0.997023	0.966764	1.02823
mixed_se_wTHICK_Mean_rostralmiddlefrontal_thickavg1_m6_May2020	14	0.738819	0.00592447	0.0020217	-0.00959027	0.0136337	1.00202	0.990456	1.01373
mixed_se_wTHICK_Mean_rostralmiddlefrontal_thickavg1_m6_May2020_noGC	14	0.710302	0.00588166	0.00223734	-0.00929072	0.0137654	1.00224	0.990752	1.01386
mixed_se_wTHICK_Mean_superiorfrontal_thickavg1_m6_May2020	14	0.572987	0.00751359	-0.00435394	-0.0190806	0.0103727	0.995656	0.9811	1.01043
mixed_se_wTHICK_Mean_superiorfrontal_thickavg1_m6_May2020_noGC	14	0.572143	0.00729057	-0.00423413	-0.0185236	0.0100554	0.995775	0.981647	1.01011
mixed_se_wTHICK_Mean_superiorparietal_thickavg1_m6_May2020	14	0.699625	0.00562244	0.00222203	-0.00879794	0.013242	1.00222	0.991241	1.01333
mixed_se_wTHICK_Mean_superiorparietal_thickavg1_m6_May2020_noGC	14	0.65887	0.00554832	0.00251149	-0.00836323	0.0133862	1.00251	0.991672	1.01348
mixed_se_wTHICK_Mean_superiortemporal_thickavg1_m6_May2020	14	0.817719	0.00771404	-0.0018174	-0.0169369	0.0133021	0.998184	0.983206	1.01339
mixed_se_wTHICK_Mean_superiortemporal_thickavg1_m6_May2020_noGC	14	0.798545	0.00783313	-0.00204417	-0.0173971	0.0133088	0.997958	0.982753	1.0134
mixed_se_wTHICK_Mean_supramarginal_thickavg1_m6_May2020	14	0.438158	0.00534557	-0.00428704	-0.0147644	0.00619028	0.995722	0.985344	1.00621
mixed_se_wTHICK_Mean_supramarginal_thickavg1_m6_May2020_noGC	14	0.420468	0.00527774	-0.00440265	-0.014747	0.00594171	0.995607	0.985361	1.00596
mixed_se_wTHICK_Mean_temporalpole_thickavg1_m6_May2020	14	0.860687	0.0223941	-0.00401545	-0.0479079	0.039877	0.995993	0.953222	1.04068
mixed_se_wTHICK_Mean_temporalpole_thickavg1_m6_May2020_noGC	14	0.838537	0.022126	-0.00460744	-0.0479743	0.0387594	0.995403	0.953158	1.03952
mixed_se_wTHICK_Mean_transversetemporal_thickavg1_m6_May2020	14	0.600387	0.0134395	-0.007231	-0.0335725	0.0191105	0.992795	0.966985	1.01929
mixed_se_wTHICK_Mean_transversetemporal_thickavg1_m6_May2020_noGC	14	0.603829	0.0134372	-0.00716074	-0.0334976	0.0191761	0.992865	0.967057	1.01936

## Sheet: Supplementary Table S5
Supplementary Table S5. WM results of the first MR
	Weighted median
CORTEX	nsnp	pval	se	beta	lo_ci	up_ci	or	or_lci95	or_uci95
mixed_se_wo_Mean_Full_SurfArea1_m6e3uk	14	0.572838	640.573	361.204	-894.319	1616.73	7.39562e+156	0	Inf
mixed_se_wo_Mean_Full_SurfArea1_m6e3uk_noGC	14	0.58896	608.896	329.014	-864.423	1522.45	7.74026e+142	0	Inf
mixed_se_wo_Mean_Full_Thickness1_m6e3uk	14	0.493245	0.00400134	-0.00274154	-0.0105842	0.00510108	0.997262	0.989472	1.00511
mixed_se_wo_Mean_Full_Thickness1_m6e3uk_noGC	14	0.491378	0.00375635	-0.00258481	-0.00994725	0.00477762	0.997419	0.990102	1.00479
mixed_se_wSA_Mean_bankssts_surfavg1_m6e3uk	14	0.710325	4.01542	1.4914	-6.37881	9.36162	4.44333	0.00169714	11633.2
mixed_se_wSA_Mean_bankssts_surfavg1_m6e3uk_noGC	14	0.690362	4.16576	1.65949	-6.5054	9.82437	5.25662	0.00149534	18478.7
mixed_se_wSA_Mean_caudalanteriorcingulate_surfavg1_m6e3uk	14	0.826027	3.96098	-0.870622	-8.63415	6.8929	0.418691	0.000177925	985.256
mixed_se_wSA_Mean_caudalanteriorcingulate_surfavg1_m6e3uk_noGC	14	0.778057	4.01705	-1.13221	-9.00563	6.7412	0.322319	0.000122717	846.578
mixed_se_wSA_Mean_caudalmiddlefrontal_surfavg1_m6e3uk	14	0.920442	10.1002	1.00878	-18.7877	20.8052	2.74225	6.92821e-09	1.08541e+09
mixed_se_wSA_Mean_caudalmiddlefrontal_surfavg1_m6e3uk_noGC	14	0.870022	9.79811	1.60327	-17.601	20.8076	4.96926	2.26972e-08	1.08795e+09
mixed_se_wSA_Mean_cuneus_surfavg1_m6e3uk	14	0.861065	5.94309	1.04015	-10.6083	12.6886	2.82964	2.47097e-05	324038
mixed_se_wSA_Mean_cuneus_surfavg1_m6e3uk_noGC	14	0.888967	6.05959	0.845988	-11.0308	12.7228	2.33028	1.61951e-05	335299
mixed_se_wSA_Mean_entorhinal_surfavg1_m6e3uk	14	0.828701	2.60137	-0.562851	-5.66153	4.53583	0.569583	0.00347719	93.3009
mixed_se_wSA_Mean_entorhinal_surfavg1_m6e3uk_noGC	14	0.809721	2.447	-0.589203	-5.38531	4.20691	0.554769	0.0045834	67.1487
mixed_se_wSA_Mean_frontalpole_surfavg1_m6e3uk	14	0.232024	1.15626	1.38192	-0.884353	3.6482	3.98255	0.412981	38.4054
mixed_se_wSA_Mean_frontalpole_surfavg1_m6e3uk_noGC	14	0.232101	1.16229	1.38889	-0.889192	3.66697	4.0104	0.410988	39.1333
mixed_se_wSA_Mean_fusiform_surfavg1_m6e3uk	14	0.505653	9.53659	6.34776	-12.344	25.0395	571.213	4.35599e-06	7.49047e+10
mixed_se_wSA_Mean_fusiform_surfavg1_m6e3uk_noGC	14	0.467008	9.38486	6.82613	-11.5682	25.2204	921.616	9.46233e-06	8.97639e+10
mixed_se_wSA_Mean_inferiorparietal_surfavg1_m6e3uk	14	0.807304	16.7175	-4.07749	-36.8437	28.6887	0.01695	9.97651e-17	2.87978e+12
mixed_se_wSA_Mean_inferiorparietal_surfavg1_m6e3uk_noGC	14	0.861274	16.4551	-2.87558	-35.1276	29.3764	0.0563837	5.55001e-16	5.72813e+12
mixed_se_wSA_Mean_inferiortemporal_surfavg1_m6e3uk	14	0.705539	10.7559	-4.06418	-25.1458	17.0175	0.0171771	1.20035e-11	2.45805e+07
mixed_se_wSA_Mean_inferiortemporal_surfavg1_m6e3uk_noGC	14	0.758806	10.6937	-3.28347	-24.243	17.6761	0.0374978	2.96064e-11	4.74926e+07
mixed_se_wSA_Mean_insula_surfavg1_m6e3uk	14	0.861175	6.30291	1.10224	-11.2515	13.456	3.01091	1.29883e-05	697984
mixed_se_wSA_Mean_insula_surfavg1_m6e3uk_noGC	14	0.838896	6.50652	1.32282	-11.43	14.0756	3.75398	1.0865e-05	1.29705e+06
mixed_se_wSA_Mean_isthmuscingulate_surfavg1_m6e3uk	14	0.269481	4.62068	5.10243	-3.95411	14.159	164.42	0.0191757	1.40981e+06
mixed_se_wSA_Mean_isthmuscingulate_surfavg1_m6e3uk_noGC	14	0.270538	4.62959	5.10099	-3.973	14.175	164.184	0.0188169	1.43256e+06
mixed_se_wSA_Mean_lateraloccipital_surfavg1_m6e3uk	14	0.745451	16.6966	5.42045	-27.305	38.1459	225.981	1.38551e-12	3.68581e+16
mixed_se_wSA_Mean_lateraloccipital_surfavg1_m6e3uk_noGC	14	0.71326	16.5572	6.08444	-26.3676	38.5365	438.974	3.53747e-12	5.44734e+16
mixed_se_wSA_Mean_lateralorbitofrontal_surfavg1_m6e3uk	14	0.728987	7.28891	-2.52541	-16.8117	11.7608	0.0800252	4.99783e-08	128136
mixed_se_wSA_Mean_lateralorbitofrontal_surfavg1_m6e3uk_noGC	14	0.713013	6.88056	-2.53076	-16.0166	10.9551	0.0795988	1.10677e-07	57247.3
mixed_se_wSA_Mean_lingual_surfavg1_m6e3uk	14	0.585679	11.9844	-6.53279	-30.0222	16.9566	0.00145494	9.15219e-14	2.31294e+07
mixed_se_wSA_Mean_lingual_surfavg1_m6e3uk_noGC	14	0.60075	11.5748	-6.05736	-28.744	16.6293	0.00234058	3.28573e-13	1.6673e+07
mixed_se_wSA_Mean_medialorbitofrontal_surfavg1_m6e3uk	14	0.0466504	5.2804	-10.5051	-20.8547	-0.155562	2.73953e-05	8.76826e-10	0.855934
mixed_se_wSA_Mean_medialorbitofrontal_surfavg1_m6e3uk_noGC	14	0.0486667	5.27425	-10.3982	-20.7357	-0.0606538	3.04878e-05	9.87628e-10	0.941149
mixed_se_wSA_Mean_middletemporal_surfavg1_m6e3uk	14	0.709714	10.0343	-3.73515	-23.4023	15.932	0.0238697	6.86309e-11	8.30181e+06
mixed_se_wSA_Mean_middletemporal_surfavg1_m6e3uk_noGC	14	0.693181	9.64531	-3.80547	-22.7103	15.0993	0.0222487	1.37104e-10	3.61041e+06
mixed_se_wSA_Mean_paracentral_surfavg1_m6e3uk	14	0.709236	5.72012	-2.13293	-13.3444	9.0785	0.118489	1.60182e-06	8764.84
mixed_se_wSA_Mean_paracentral_surfavg1_m6e3uk_noGC	14	0.682264	5.61613	-2.2991	-13.3067	8.70851	0.100349	1.66328e-06	6054.23
mixed_se_wSA_Mean_parahippocampal_surfavg1_m6e3uk	14	0.39601	2.8423	2.41246	-3.15845	7.98336	11.1613	0.0424915	2931.77
mixed_se_wSA_Mean_parahippocampal_surfavg1_m6e3uk_noGC	14	0.366318	2.64523	2.38968	-2.79497	7.57434	10.91	0.0611165	1947.57
mixed_se_wSA_Mean_parsopercularis_surfavg1_m6e3uk	14	0.678131	6.66538	-2.76623	-15.8304	10.2979	0.0628984	1.33338e-07	29670.6
mixed_se_wSA_Mean_parsopercularis_surfavg1_m6e3uk_noGC	14	0.632729	6.42623	-3.07102	-15.6664	9.52438	0.0463736	1.57092e-07	13689.5
mixed_se_wSA_Mean_parsorbitalis_surfavg1_m6e3uk	14	0.472185	2.3007	-1.65404	-6.1634	2.85533	0.191276	0.00210508	17.3802
mixed_se_wSA_Mean_parsorbitalis_surfavg1_m6e3uk_noGC	14	0.516754	2.29616	-1.48873	-5.98921	3.01174	0.225659	0.00250565	20.3228
mixed_se_wSA_Mean_parstriangularis_surfavg1_m6e3uk	14	0.195847	6.19779	-8.01668	-20.1643	4.13099	0.000329915	1.74878e-09	62.2398
mixed_se_wSA_Mean_parstriangularis_surfavg1_m6e3uk_noGC	14	0.18527	6.19715	-8.20939	-20.3558	3.93703	0.000272088	1.44407e-09	51.2662
mixed_se_wSA_Mean_pericalcarine_surfavg1_m6e3uk	14	0.830701	7.83418	1.67497	-13.68	17.03	5.33861	1.14509e-06	2.48895e+07
mixed_se_wSA_Mean_pericalcarine_surfavg1_m6e3uk_noGC	14	0.867078	7.31038	1.22354	-13.1048	15.5519	3.39921	2.03543e-06	5.67674e+06
mixed_se_wSA_Mean_postcentral_surfavg1_m6e3uk	14	0.285947	11.8055	12.5971	-10.5417	35.7359	295708	2.64123e-05	3310695622845610
mixed_se_wSA_Mean_postcentral_surfavg1_m6e3uk_noGC	14	0.305684	11.2543	11.528	-10.5304	33.5864	101520	2.67116e-05	385839998765676
mixed_se_wSA_Mean_posteriorcingulate_surfavg1_m6e3uk	14	0.661519	4.51542	1.97693	-6.87329	10.8271	7.22053	0.00103507	50369.6
mixed_se_wSA_Mean_posteriorcingulate_surfavg1_m6e3uk_noGC	14	0.572317	4.65578	2.62885	-6.49648	11.7542	13.8578	0.00150874	127285
mixed_se_wSA_Mean_precentral_surfavg1_m6e3uk	14	0.186887	13.3821	17.6624	-8.56666	43.8914	4.6845e+07	0.000190348	1.15287e+19
mixed_se_wSA_Mean_precentral_surfavg1_m6e3uk_noGC	14	0.184496	13.1133	17.4018	-8.3002	43.1038	3.60995e+07	0.000248467	5.24486e+18
mixed_se_wSA_Mean_precuneus_surfavg1_m6e3uk	14	0.965781	12.0948	0.518866	-23.187	24.2247	1.68012	8.51195e-11	3.31629e+10
mixed_se_wSA_Mean_precuneus_surfavg1_m6e3uk_noGC	14	0.989583	11.751	0.153429	-22.8786	23.1854	1.16583	1.15868e-10	1.17302e+10
mixed_se_wSA_Mean_rostralanteriorcingulate_surfavg1_m6e3uk	14	0.357411	3.82181	3.51725	-3.9735	11.008	33.6915	0.0188074	60354.7
mixed_se_wSA_Mean_rostralanteriorcingulate_surfavg1_m6e3uk_noGC	14	0.341149	3.7402	3.56029	-3.77051	10.8911	35.1735	0.0230404	53695.9
mixed_se_wSA_Mean_rostralmiddlefrontal_surfavg1_m6e3uk	14	0.0220564	14.7102	-33.6774	-62.5094	-4.84547	2.36633e-15	7.12052e-28	0.00786393
mixed_se_wSA_Mean_rostralmiddlefrontal_surfavg1_m6e3uk_noGC	14	0.0157341	14.3968	-34.7686	-62.9863	-6.5509	7.94668e-16	4.41969e-28	0.00142883
mixed_se_wSA_Mean_superiorfrontal_surfavg1_m6e3uk	14	0.366631	15.0825	-13.6165	-43.1783	15.9452	1.22014e-06	1.76967e-19	8.41245e+06
mixed_se_wSA_Mean_superiorfrontal_surfavg1_m6e3uk_noGC	14	0.347935	14.8583	-13.9461	-43.0684	15.1763	8.77596e-07	1.97523e-19	3.89917e+06
mixed_se_wSA_Mean_superiorparietal_surfavg1_m6e3uk	14	0.724408	16.3616	-5.76869	-37.8375	26.3001	0.00312384	3.69301e-17	2.64239e+11
mixed_se_wSA_Mean_superiorparietal_surfavg1_m6e3uk_noGC	14	0.766366	15.4019	-4.57638	-34.7641	25.6113	0.010292	7.98266e-16	1.32695e+11
mixed_se_wSA_Mean_superiortemporal_surfavg1_m6e3uk	14	0.803436	9.98573	2.48548	-17.0866	22.0575	12.0069	3.79669e-08	3.79714e+09
mixed_se_wSA_Mean_superiortemporal_surfavg1_m6e3uk_noGC	14	0.830416	9.58616	2.05305	-16.7358	20.8419	7.79163	5.39163e-08	1.12599e+09
mixed_se_wSA_Mean_supramarginal_surfavg1_m6e3uk	14	0.592258	13.5215	7.24168	-19.2605	33.7439	1396.44	4.31784e-09	451624189397224
mixed_se_wSA_Mean_supramarginal_surfavg1_m6e3uk_noGC	14	0.522845	12.8799	8.22982	-17.0148	33.4744	3751.16	4.07928e-08	344942526664105
mixed_se_wSA_Mean_temporalpole_surfavg1_m6e3uk	14	0.907592	1.76729	0.205141	-3.25875	3.66903	1.2277	0.0384363	39.214
mixed_se_wSA_Mean_temporalpole_surfavg1_m6e3uk_noGC	14	0.915715	1.82253	0.192883	-3.37927	3.76504	1.21274	0.0340723	43.1652
mixed_se_wSA_Mean_transversetemporal_surfavg1_m6e3uk	14	0.342836	1.98473	1.88267	-2.00741	5.77275	6.57104	0.134336	321.421
mixed_se_wSA_Mean_transversetemporal_surfavg1_m6e3uk_noGC	14	0.395361	2.12113	1.80282	-2.35459	5.96023	6.06673	0.0949326	387.699
mixed_se_wTHICK_Mean_bankssts_thickavg1_m6_May2020	14	0.808503	0.00474273	0.00114944	-0.00814631	0.0104452	1.00115	0.991887	1.0105
mixed_se_wTHICK_Mean_bankssts_thickavg1_m6_May2020_noGC	14	0.767174	0.00449276	0.00133019	-0.00747563	0.010136	1.00133	0.992552	1.01019
mixed_se_wTHICK_Mean_caudalanteriorcingulate_thickavg1_m6_May2020	14	0.714213	0.00902581	-0.00330529	-0.0209959	0.0143853	0.9967	0.979223	1.01449
mixed_se_wTHICK_Mean_caudalanteriorcingulate_thickavg1_m6_May2020_noGC	14	0.965712	0.00909314	-0.000390887	-0.0182135	0.0174317	0.999609	0.981951	1.01758
mixed_se_wTHICK_Mean_caudalmiddlefrontal_thickavg1_m6_May2020	14	0.0947233	0.00372559	-0.00622543	-0.0135276	0.00107673	0.993794	0.986563	1.00108
mixed_se_wTHICK_Mean_caudalmiddlefrontal_thickavg1_m6_May2020_noGC	14	0.0995597	0.00378226	-0.00622935	-0.0136426	0.00118388	0.99379	0.98645	1.00118
mixed_se_wTHICK_Mean_cuneus_thickavg1_m6_May2020	14	0.550603	0.00414135	0.00247179	-0.00564525	0.0105888	1.00247	0.994371	1.01065
mixed_se_wTHICK_Mean_cuneus_thickavg1_m6_May2020_noGC	14	0.540331	0.00398948	0.00244281	-0.00537658	0.0102622	1.00245	0.994638	1.01032
mixed_se_wTHICK_Mean_entorhinal_thickavg1_m6_May2020	14	0.938438	0.0119521	0.000923103	-0.0225031	0.0243493	1.00092	0.977748	1.02465
mixed_se_wTHICK_Mean_entorhinal_thickavg1_m6_May2020_noGC	14	0.939745	0.0120535	0.000911123	-0.0227138	0.024536	1.00091	0.977542	1.02484
mixed_se_wTHICK_Mean_frontalpole_thickavg1_m6_May2020	14	0.586212	0.00875245	-0.00476426	-0.0219191	0.0123905	0.995247	0.978319	1.01247
mixed_se_wTHICK_Mean_frontalpole_thickavg1_m6_May2020_noGC	14	0.610937	0.00826675	-0.0042056	-0.0204084	0.0119972	0.995803	0.979798	1.01207
mixed_se_wTHICK_Mean_fusiform_thickavg1_m6_May2020	14	0.0890485	0.00397506	0.00675935	-0.00103177	0.0145505	1.00678	0.998969	1.01466
mixed_se_wTHICK_Mean_fusiform_thickavg1_m6_May2020_noGC	14	0.089429	0.00397802	0.00675635	-0.00104058	0.0145533	1.00678	0.99896	1.01466
mixed_se_wTHICK_Mean_inferiorparietal_thickavg1_m6_May2020	14	0.999309	0.00300134	-2.59963e-06	-0.00588522	0.00588002	0.999997	0.994132	1.0059
mixed_se_wTHICK_Mean_inferiorparietal_thickavg1_m6_May2020_noGC	14	0.922443	0.00298088	-0.000290207	-0.00613273	0.00555232	0.99971	0.993886	1.00557
mixed_se_wTHICK_Mean_inferiortemporal_thickavg1_m6_May2020	14	0.802038	0.00484166	0.00121386	-0.00827579	0.0107035	1.00121	0.991758	1.01076
mixed_se_wTHICK_Mean_inferiortemporal_thickavg1_m6_May2020_noGC	14	0.768209	0.00462331	0.00136257	-0.00769911	0.0104243	1.00136	0.99233	1.01048
mixed_se_wTHICK_Mean_insula_thickavg1_m6_May2020	14	0.766848	0.00465646	0.00138065	-0.00774602	0.0105073	1.00138	0.992284	1.01056
mixed_se_wTHICK_Mean_insula_thickavg1_m6_May2020_noGC	14	0.99786	0.00468778	1.25733e-05	-0.00917547	0.00920062	1.00001	0.990866	1.00924
mixed_se_wTHICK_Mean_isthmuscingulate_thickavg1_m6_May2020	14	0.298861	0.00702964	-0.00730296	-0.0210811	0.00647515	0.992724	0.97914	1.0065
mixed_se_wTHICK_Mean_isthmuscingulate_thickavg1_m6_May2020_noGC	14	0.288426	0.00708166	-0.00751775	-0.0213978	0.0063623	0.99251	0.978829	1.00638
mixed_se_wTHICK_Mean_lateraloccipital_thickavg1_m6_May2020	14	0.302346	0.00342229	0.0035298	-0.00317788	0.0102375	1.00354	0.996827	1.01029
mixed_se_wTHICK_Mean_lateraloccipital_thickavg1_m6_May2020_noGC	14	0.328315	0.00362289	0.00354142	-0.00355944	0.0106423	1.00355	0.996447	1.0107
mixed_se_wTHICK_Mean_lateralorbitofrontal_thickavg1_m6_May2020	14	0.894635	0.00441816	0.000585151	-0.00807444	0.00924474	1.00059	0.991958	1.00929
mixed_se_wTHICK_Mean_lateralorbitofrontal_thickavg1_m6_May2020_noGC	14	0.889187	0.0041375	0.000576493	-0.00753301	0.00868599	1.00058	0.992495	1.00872
mixed_se_wTHICK_Mean_lingual_thickavg1_m6_May2020	14	0.738648	0.00369241	-0.00123195	-0.00846908	0.00600517	0.998769	0.991567	1.00602
mixed_se_wTHICK_Mean_lingual_thickavg1_m6_May2020_noGC	14	0.744774	0.00353746	-0.00115158	-0.008085	0.00578184	0.998849	0.991948	1.0058
mixed_se_wTHICK_Mean_medialorbitofrontal_thickavg1_m6_May2020	14	0.81724	0.00526836	0.0012175	-0.00910848	0.0115435	1.00122	0.990933	1.01161
mixed_se_wTHICK_Mean_medialorbitofrontal_thickavg1_m6_May2020_noGC	14	0.811855	0.00492958	0.0011734	-0.00848857	0.0108354	1.00117	0.991547	1.01089
mixed_se_wTHICK_Mean_middletemporal_thickavg1_m6_May2020	14	0.660136	0.0041431	0.00182183	-0.00629865	0.00994231	1.00182	0.993721	1.00999
mixed_se_wTHICK_Mean_middletemporal_thickavg1_m6_May2020_noGC	14	0.790448	0.00402549	0.00106969	-0.00682027	0.00895964	1.00107	0.993203	1.009
mixed_se_wTHICK_Mean_paracentral_thickavg1_m6_May2020	14	0.715559	0.00459197	-0.00167332	-0.0106736	0.00732694	0.998328	0.989383	1.00735
mixed_se_wTHICK_Mean_paracentral_thickavg1_m6_May2020_noGC	14	0.517329	0.00467644	-0.00302785	-0.0121937	0.00613798	0.996977	0.98788	1.00616
mixed_se_wTHICK_Mean_parahippocampal_thickavg1_m6_May2020	14	0.792937	0.00963402	0.00252892	-0.0163538	0.0214116	1.00253	0.983779	1.02164
mixed_se_wTHICK_Mean_parahippocampal_thickavg1_m6_May2020_noGC	14	0.770095	0.00976874	0.00285492	-0.0162918	0.0220017	1.00286	0.98384	1.02225
mixed_se_wTHICK_Mean_parsopercularis_thickavg1_m6_May2020	14	0.993489	0.00364336	2.97303e-05	-0.00711126	0.00717072	1.00003	0.992914	1.0072
mixed_se_wTHICK_Mean_parsopercularis_thickavg1_m6_May2020_noGC	14	0.98323	0.00386425	-8.12247e-05	-0.00765516	0.00749271	0.999919	0.992374	1.00752
mixed_se_wTHICK_Mean_parsorbitalis_thickavg1_m6_May2020	14	0.213686	0.00566763	0.00704767	-0.00406089	0.0181562	1.00707	0.995947	1.01832
mixed_se_wTHICK_Mean_parsorbitalis_thickavg1_m6_May2020_noGC	14	0.303811	0.00553286	0.00568942	-0.00515499	0.0165338	1.00571	0.994858	1.01667
mixed_se_wTHICK_Mean_parstriangularis_thickavg1_m6_May2020	14	0.268186	0.0042437	0.00469883	-0.00361882	0.0130165	1.00471	0.996388	1.0131
mixed_se_wTHICK_Mean_parstriangularis_thickavg1_m6_May2020_noGC	14	0.240131	0.00425301	0.00499584	-0.00334007	0.0133317	1.00501	0.996666	1.01342
mixed_se_wTHICK_Mean_pericalcarine_thickavg1_m6_May2020	14	0.813107	0.00428337	0.00101267	-0.00738274	0.00940808	1.00101	0.992644	1.00945
mixed_se_wTHICK_Mean_pericalcarine_thickavg1_m6_May2020_noGC	14	0.993696	0.00429071	-3.39004e-05	-0.0084437	0.0083759	0.999966	0.991592	1.00841
mixed_se_wTHICK_Mean_postcentral_thickavg1_m6_May2020	14	0.513104	0.00364016	0.00238071	-0.004754	0.00951542	1.00238	0.995257	1.00956
mixed_se_wTHICK_Mean_postcentral_thickavg1_m6_May2020_noGC	14	0.446795	0.00347797	0.00264593	-0.00417089	0.00946275	1.00265	0.995838	1.00951
mixed_se_wTHICK_Mean_posteriorcingulate_thickavg1_m6_May2020	14	0.768241	0.00459356	0.00135361	-0.00764975	0.010357	1.00135	0.992379	1.01041
mixed_se_wTHICK_Mean_posteriorcingulate_thickavg1_m6_May2020_noGC	14	0.802048	0.00468233	0.00117385	-0.00800352	0.0103512	1.00117	0.992028	1.0104
mixed_se_wTHICK_Mean_precentral_thickavg1_m6_May2020	14	0.227858	0.0042308	-0.00510189	-0.0133943	0.00319047	0.994911	0.986695	1.0032
mixed_se_wTHICK_Mean_precentral_thickavg1_m6_May2020_noGC	14	0.209309	0.00413267	-0.00518843	-0.0132885	0.0029116	0.994825	0.986799	1.00292
mixed_se_wTHICK_Mean_precuneus_thickavg1_m6_May2020	14	0.291753	0.00312939	-0.00329926	-0.00943287	0.00283434	0.996706	0.990611	1.00284
mixed_se_wTHICK_Mean_precuneus_thickavg1_m6_May2020_noGC	14	0.346246	0.00299294	-0.00281904	-0.00868521	0.00304713	0.997185	0.991352	1.00305
mixed_se_wTHICK_Mean_rostralanteriorcingulate_thickavg1_m6_May2020	14	0.870537	0.0073074	0.00119094	-0.0131316	0.0155134	1.00119	0.986954	1.01563
mixed_se_wTHICK_Mean_rostralanteriorcingulate_thickavg1_m6_May2020_noGC	14	0.870487	0.00718156	0.00117088	-0.012905	0.0152467	1.00117	0.987178	1.01536
mixed_se_wTHICK_Mean_rostralmiddlefrontal_thickavg1_m6_May2020	14	0.947658	0.00315799	-0.000207315	-0.00639698	0.00598235	0.999793	0.993623	1.006
mixed_se_wTHICK_Mean_rostralmiddlefrontal_thickavg1_m6_May2020_noGC	14	0.933138	0.00309371	-0.000259557	-0.00632324	0.00580412	0.99974	0.993697	1.00582
mixed_se_wTHICK_Mean_superiorfrontal_thickavg1_m6_May2020	14	0.666362	0.00370251	-0.00159632	-0.00885325	0.0056606	0.998405	0.991186	1.00568
mixed_se_wTHICK_Mean_superiorfrontal_thickavg1_m6_May2020_noGC	14	0.558538	0.00369314	-0.00216054	-0.00939909	0.00507801	0.997842	0.990645	1.00509
mixed_se_wTHICK_Mean_superiorparietal_thickavg1_m6_May2020	14	0.722507	0.0030431	-0.00108064	-0.00704512	0.00488385	0.99892	0.99298	1.0049
mixed_se_wTHICK_Mean_superiorparietal_thickavg1_m6_May2020_noGC	14	0.678817	0.00305172	-0.00126365	-0.00724503	0.00471773	0.998737	0.992781	1.00473
mixed_se_wTHICK_Mean_superiortemporal_thickavg1_m6_May2020	14	0.951053	0.00435836	-0.000267534	-0.00880991	0.00827485	0.999733	0.991229	1.00831
mixed_se_wTHICK_Mean_superiortemporal_thickavg1_m6_May2020_noGC	14	0.950892	0.00429804	0.000264702	-0.00815947	0.00868887	1.00026	0.991874	1.00873
mixed_se_wTHICK_Mean_supramarginal_thickavg1_m6_May2020	14	1	0.00289502	0	-0.00567424	0.00567424	1	0.994342	1.00569
mixed_se_wTHICK_Mean_supramarginal_thickavg1_m6_May2020_noGC	14	1	0.00283304	0	-0.00555275	0.00555275	1	0.994463	1.00557
mixed_se_wTHICK_Mean_temporalpole_thickavg1_m6_May2020	14	0.785442	0.0110792	0.00301612	-0.0186991	0.0247313	1.00302	0.981475	1.02504
mixed_se_wTHICK_Mean_temporalpole_thickavg1_m6_May2020_noGC	14	0.794375	0.0106193	0.00276774	-0.018046	0.0235815	1.00277	0.982116	1.02386
mixed_se_wTHICK_Mean_transversetemporal_thickavg1_m6_May2020	14	0.582374	0.00708883	-0.00389829	-0.0177924	0.00999582	0.996109	0.982365	1.01005
mixed_se_wTHICK_Mean_transversetemporal_thickavg1_m6_May2020_noGC	14	0.545507	0.00671433	-0.00405886	-0.0172189	0.00910122	0.995949	0.982928	1.00914

## Sheet: Supplementary Table S6
Supplementary Table S6. Horizontal pleiotropy results of the first MR
	Q-pvalue		Pleiotropy		MR_PRESSO
CORTEX	IVW	MR Egger	egger_intercept	pval	Outlier-corrected_p	Global-Test_p	Distortion-Test_p
mixed_se_wo_Mean_Full_SurfArea1_m6e3uk	0.00275277	0.0015991	8.12292	0.957302	0.283872	0.0058	0.653
mixed_se_wo_Mean_Full_SurfArea1_m6e3uk_noGC	0.00580603	0.00348972	10.4565	0.945155	0.282372	0.0033	0.6567
mixed_se_wo_Mean_Full_Thickness1_m6e3uk	0.117674	0.107745	0.000597864	0.454704	NA	0.2626	NA
mixed_se_wo_Mean_Full_Thickness1_m6e3uk_noGC	0.239228	0.241912	0.000721757	0.347408	NA	0.126	NA
mixed_se_wSA_Mean_bankssts_surfavg1_m6e3uk	0.73101	0.660822	0.167216	0.821875	NA	0.7608	NA
mixed_se_wSA_Mean_bankssts_surfavg1_m6e3uk_noGC	0.745421	0.676656	0.169094	0.822743	NA	0.7525	NA
mixed_se_wSA_Mean_caudalanteriorcingulate_surfavg1_m6e3uk	0.38608	0.356534	-0.521401	0.455143	NA	0.4011	NA
mixed_se_wSA_Mean_caudalanteriorcingulate_surfavg1_m6e3uk_noGC	0.413703	0.382943	-0.52638	0.454116	NA	0.3727	NA
mixed_se_wSA_Mean_caudalmiddlefrontal_surfavg1_m6e3uk	0.653368	0.745393	-2.38906	0.183062	NA	0.7057	NA
mixed_se_wSA_Mean_caudalmiddlefrontal_surfavg1_m6e3uk_noGC	0.70199	0.780601	-2.35392	0.199527	NA	0.662	NA
mixed_se_wSA_Mean_cuneus_surfavg1_m6e3uk	0.29156	0.228368	0.112971	0.919604	NA	0.3371	NA
mixed_se_wSA_Mean_cuneus_surfavg1_m6e3uk_noGC	0.335659	0.268417	0.183531	0.869855	NA	0.2947	NA
mixed_se_wSA_Mean_entorhinal_surfavg1_m6e3uk	0.262996	0.205459	-0.0909739	0.84811	NA	0.3184	NA
mixed_se_wSA_Mean_entorhinal_surfavg1_m6e3uk_noGC	0.315452	0.25255	-0.110931	0.814118	NA	0.2695	NA
mixed_se_wSA_Mean_frontalpole_surfavg1_m6e3uk	0.289692	0.348477	-0.274273	0.203751	NA	0.3328	NA
mixed_se_wSA_Mean_frontalpole_surfavg1_m6e3uk_noGC	0.305573	0.364223	-0.274057	0.204329	NA	0.3142	NA
mixed_se_wSA_Mean_fusiform_surfavg1_m6e3uk	0.100008	0.21369	-3.3376	0.0939822	NA	0.124	NA
mixed_se_wSA_Mean_fusiform_surfavg1_m6e3uk_noGC	0.125031	0.254668	-3.36799	0.0902646	NA	0.0987	NA
mixed_se_wSA_Mean_inferiorparietal_surfavg1_m6e3uk	0.374937	0.575577	5.13711	0.085026	NA	0.4532	NA
mixed_se_wSA_Mean_inferiorparietal_surfavg1_m6e3uk_noGC	0.441922	0.635815	5.12269	0.0941982	NA	0.3825	NA
mixed_se_wSA_Mean_inferiortemporal_surfavg1_m6e3uk	0.727498	0.710461	1.49869	0.428	NA	0.7432	NA
mixed_se_wSA_Mean_inferiortemporal_surfavg1_m6e3uk_noGC	0.77016	0.751746	1.47516	0.446432	NA	0.6976	NA
mixed_se_wSA_Mean_insula_surfavg1_m6e3uk	0.595802	0.558381	-0.780456	0.484376	NA	0.6529	NA
mixed_se_wSA_Mean_insula_surfavg1_m6e3uk_noGC	0.662855	0.63027	-0.823284	0.476504	NA	0.5988	NA
mixed_se_wSA_Mean_isthmuscingulate_surfavg1_m6e3uk	0.0975838	0.0714035	0.263122	0.785397	NA	0.1552	NA
mixed_se_wSA_Mean_isthmuscingulate_surfavg1_m6e3uk_noGC	0.150351	0.112922	0.239645	0.800876	NA	0.103	NA
mixed_se_wSA_Mean_lateraloccipital_surfavg1_m6e3uk	0.0174529	0.0398761	-4.91456	0.157927	NA	0.0319	NA
mixed_se_wSA_Mean_lateraloccipital_surfavg1_m6e3uk_noGC	0.0259619	0.0583961	-5.04946	0.146215	NA	0.0186	NA
mixed_se_wSA_Mean_lateralorbitofrontal_surfavg1_m6e3uk	0.0899568	0.139502	2.01881	0.178526	NA	0.1275	NA
mixed_se_wSA_Mean_lateralorbitofrontal_surfavg1_m6e3uk_noGC	0.117516	0.171799	1.99989	0.182656	NA	0.1052	NA
mixed_se_wSA_Mean_lingual_surfavg1_m6e3uk	0.431091	0.429287	-1.94233	0.33813	NA	0.4732	NA
mixed_se_wSA_Mean_lingual_surfavg1_m6e3uk_noGC	0.471067	0.462554	-1.90844	0.358793	NA	0.4305	NA
mixed_se_wSA_Mean_medialorbitofrontal_surfavg1_m6e3uk	0.352733	0.284262	0.18186	0.853477	NA	0.3946	NA
mixed_se_wSA_Mean_medialorbitofrontal_surfavg1_m6e3uk_noGC	0.379673	0.30913	0.19726	0.841524	NA	0.3676	NA
mixed_se_wSA_Mean_middletemporal_surfavg1_m6e3uk	0.156389	0.124824	0.892129	0.649226	NA	0.1846	NA
mixed_se_wSA_Mean_middletemporal_surfavg1_m6e3uk_noGC	0.186078	0.149445	0.872341	0.65742	NA	0.1636	NA
mixed_se_wSA_Mean_paracentral_surfavg1_m6e3uk	0.514996	0.47236	0.666613	0.500445	NA	0.5718	NA
mixed_se_wSA_Mean_paracentral_surfavg1_m6e3uk_noGC	0.548317	0.507379	0.691544	0.494616	NA	0.5419	NA
mixed_se_wSA_Mean_parahippocampal_surfavg1_m6e3uk	0.986674	0.990955	-0.461939	0.369061	NA	0.9901	NA
mixed_se_wSA_Mean_parahippocampal_surfavg1_m6e3uk_noGC	0.989531	0.993005	-0.464856	0.376351	NA	0.9883	NA
mixed_se_wSA_Mean_parsopercularis_surfavg1_m6e3uk	0.847077	0.911967	1.54824	0.197009	NA	0.8803	NA
mixed_se_wSA_Mean_parsopercularis_surfavg1_m6e3uk_noGC	0.881026	0.930867	1.50859	0.216992	NA	0.8434	NA
mixed_se_wSA_Mean_parsorbitalis_surfavg1_m6e3uk	0.74144	0.735406	0.355886	0.39059	NA	0.7733	NA
mixed_se_wSA_Mean_parsorbitalis_surfavg1_m6e3uk_noGC	0.764708	0.759287	0.361017	0.393342	NA	0.7442	NA
mixed_se_wSA_Mean_parstriangularis_surfavg1_m6e3uk	0.576549	0.494382	-0.0511447	0.962042	NA	0.6213	NA
mixed_se_wSA_Mean_parstriangularis_surfavg1_m6e3uk_noGC	0.612156	0.530519	-0.0557338	0.959497	NA	0.591	NA
mixed_se_wSA_Mean_pericalcarine_surfavg1_m6e3uk	0.732427	0.665812	0.389517	0.766327	NA	0.7638	NA
mixed_se_wSA_Mean_pericalcarine_surfavg1_m6e3uk_noGC	0.741451	0.677812	0.451701	0.738882	NA	0.7509	NA
mixed_se_wSA_Mean_postcentral_surfavg1_m6e3uk	0.104073	0.0751385	0.458799	0.84799	NA	0.1354	NA
mixed_se_wSA_Mean_postcentral_surfavg1_m6e3uk_noGC	0.126512	0.0925611	0.441009	0.854371	NA	0.1134	NA
mixed_se_wSA_Mean_posteriorcingulate_surfavg1_m6e3uk	0.145361	0.138616	-0.749616	0.414617	NA	0.1616	NA
mixed_se_wSA_Mean_posteriorcingulate_surfavg1_m6e3uk_noGC	0.183367	0.175053	-0.754511	0.409928	NA	0.1252	NA
mixed_se_wSA_Mean_precentral_surfavg1_m6e3uk	0.265299	0.271643	-2.37573	0.331291	NA	0.3228	NA
mixed_se_wSA_Mean_precentral_surfavg1_m6e3uk_noGC	0.316466	0.315838	-2.30002	0.349259	NA	0.2754	NA
mixed_se_wSA_Mean_precuneus_surfavg1_m6e3uk	0.044372	0.0411264	1.91708	0.452433	NA	0.0568	NA
mixed_se_wSA_Mean_precuneus_surfavg1_m6e3uk_noGC	0.0548276	0.0495283	1.86135	0.470172	NA	0.0546	NA
mixed_se_wSA_Mean_rostralanteriorcingulate_surfavg1_m6e3uk	0.576978	0.588714	0.648098	0.316283	NA	0.64	NA
mixed_se_wSA_Mean_rostralanteriorcingulate_surfavg1_m6e3uk_noGC	0.632658	0.63907	0.638356	0.336417	NA	0.581	NA
mixed_se_wSA_Mean_rostralmiddlefrontal_surfavg1_m6e3uk	0.988657	0.984996	1.42446	0.590061	NA	0.9914	NA
mixed_se_wSA_Mean_rostralmiddlefrontal_surfavg1_m6e3uk_noGC	0.991291	0.988308	1.42896	0.597719	NA	0.9897	NA
mixed_se_wSA_Mean_superiorfrontal_surfavg1_m6e3uk	0.0979174	0.0923235	2.64521	0.430092	NA	0.1246	NA
mixed_se_wSA_Mean_superiorfrontal_surfavg1_m6e3uk_noGC	0.121916	0.113891	2.62459	0.435668	NA	0.099	NA
mixed_se_wSA_Mean_superiorparietal_surfavg1_m6e3uk	0.31035	0.249288	-0.810246	0.787553	NA	0.373	NA
mixed_se_wSA_Mean_superiorparietal_surfavg1_m6e3uk_noGC	0.351473	0.28501	-0.727752	0.808351	NA	0.3365	NA
mixed_se_wSA_Mean_superiortemporal_surfavg1_m6e3uk	0.0211439	0.0193342	-1.60856	0.468706	NA	0.0395	NA
mixed_se_wSA_Mean_superiortemporal_surfavg1_m6e3uk_noGC	0.0343707	0.0308493	-1.57164	0.477762	0.819039	0.0237	0.1205
mixed_se_wSA_Mean_supramarginal_surfavg1_m6e3uk	0.301169	0.285236	-1.95516	0.413212	NA	0.3287	NA
mixed_se_wSA_Mean_supramarginal_surfavg1_m6e3uk_noGC	0.319838	0.302477	-1.96937	0.414956	NA	0.3092	NA
mixed_se_wSA_Mean_temporalpole_surfavg1_m6e3uk	0.902408	0.858076	0.0139426	0.964792	NA	0.9115	NA
mixed_se_wSA_Mean_temporalpole_surfavg1_m6e3uk_noGC	0.9099	0.867644	0.00785326	0.980475	NA	0.9067	NA
mixed_se_wSA_Mean_transversetemporal_surfavg1_m6e3uk	0.325155	0.312867	-0.311378	0.391919	NA	0.3948	NA
mixed_se_wSA_Mean_transversetemporal_surfavg1_m6e3uk_noGC	0.392622	0.374816	-0.303702	0.401053	NA	0.3311	NA
mixed_se_wTHICK_Mean_bankssts_thickavg1_m6_May2020	0.784821	0.737069	0.000399831	0.628732	NA	0.8004	NA
mixed_se_wTHICK_Mean_bankssts_thickavg1_m6_May2020_noGC	0.799415	0.751625	0.000384731	0.644949	NA	0.7796	NA
mixed_se_wTHICK_Mean_caudalanteriorcingulate_thickavg1_m6_May2020	0.00752413	0.00480457	-0.000515662	0.802506	NA	0.0113	NA
mixed_se_wTHICK_Mean_caudalanteriorcingulate_thickavg1_m6_May2020_noGC	0.0113196	0.00722619	-0.000422575	0.8397	NA	0.0069	NA
mixed_se_wTHICK_Mean_caudalmiddlefrontal_thickavg1_m6_May2020	0.806636	0.741889	4.32163e-05	0.948362	NA	0.8071	NA
mixed_se_wTHICK_Mean_caudalmiddlefrontal_thickavg1_m6_May2020_noGC	0.79968	0.734456	7.12025e-05	0.915376	NA	0.8141	NA
mixed_se_wTHICK_Mean_cuneus_thickavg1_m6_May2020	0.423184	0.465433	0.000887016	0.234558	NA	0.5771	NA
mixed_se_wTHICK_Mean_cuneus_thickavg1_m6_May2020_noGC	0.554905	0.577306	0.000816994	0.289456	NA	0.4381	NA
mixed_se_wTHICK_Mean_entorhinal_thickavg1_m6_May2020	0.357304	0.287096	0.000300776	0.895305	NA	0.3779	NA
mixed_se_wTHICK_Mean_entorhinal_thickavg1_m6_May2020_noGC	0.357971	0.287062	0.000219166	0.924322	NA	0.3726	NA
mixed_se_wTHICK_Mean_frontalpole_thickavg1_m6_May2020	0.40982	0.421808	-0.00157659	0.300358	NA	0.4329	NA
mixed_se_wTHICK_Mean_frontalpole_thickavg1_m6_May2020_noGC	0.417845	0.425794	-0.00154461	0.31065	NA	0.4399	NA
mixed_se_wTHICK_Mean_fusiform_thickavg1_m6_May2020	0.555133	0.492157	0.000329308	0.637924	NA	0.5902	NA
mixed_se_wTHICK_Mean_fusiform_thickavg1_m6_May2020_noGC	0.571262	0.506772	0.0003164	0.652779	NA	0.5723	NA
mixed_se_wTHICK_Mean_inferiorparietal_thickavg1_m6_May2020	0.829074	0.843363	-0.000494303	0.335289	NA	0.8165	NA
mixed_se_wTHICK_Mean_inferiorparietal_thickavg1_m6_May2020_noGC	0.818627	0.847196	-0.000555785	0.291813	NA	0.8364	NA
mixed_se_wTHICK_Mean_inferiortemporal_thickavg1_m6_May2020	0.0888863	0.0626254	-0.000101817	0.919176	NA	0.1227	NA
mixed_se_wTHICK_Mean_inferiortemporal_thickavg1_m6_May2020_noGC	0.113067	0.0814855	-0.000138727	0.888668	NA	0.0924	NA
mixed_se_wTHICK_Mean_insula_thickavg1_m6_May2020	0.203776	0.153372	3.82228e-05	0.968233	NA	0.2377	NA
mixed_se_wTHICK_Mean_insula_thickavg1_m6_May2020_noGC	0.231393	0.176351	-3.48403e-05	0.9709	NA	0.2108	NA
mixed_se_wTHICK_Mean_isthmuscingulate_thickavg1_m6_May2020	0.0482751	0.0450524	-0.00116243	0.446585	NA	0.1053	NA
mixed_se_wTHICK_Mean_isthmuscingulate_thickavg1_m6_May2020_noGC	0.0927321	0.0865411	-0.00116128	0.439354	NA	0.0635	NA
mixed_se_wTHICK_Mean_lateraloccipital_thickavg1_m6_May2020	0.652827	0.578582	-0.000157238	0.79457	NA	0.6521	NA
mixed_se_wTHICK_Mean_lateraloccipital_thickavg1_m6_May2020_noGC	0.65224	0.574424	-0.000103726	0.864668	NA	0.6583	NA
mixed_se_wTHICK_Mean_lateralorbitofrontal_thickavg1_m6_May2020	0.496534	0.524507	-0.000873019	0.271048	NA	0.5076	NA
mixed_se_wTHICK_Mean_lateralorbitofrontal_thickavg1_m6_May2020_noGC	0.476606	0.50176	-0.000879242	0.27423	NA	0.5306	NA
mixed_se_wTHICK_Mean_lingual_thickavg1_m6_May2020	0.518566	0.466138	0.000370365	0.557985	NA	0.6595	NA
mixed_se_wTHICK_Mean_lingual_thickavg1_m6_May2020_noGC	0.664273	0.60145	0.000278627	0.667071	NA	0.529	NA
mixed_se_wTHICK_Mean_medialorbitofrontal_thickavg1_m6_May2020	0.670615	0.594327	0.00016803	0.851381	NA	0.7442	NA
mixed_se_wTHICK_Mean_medialorbitofrontal_thickavg1_m6_May2020_noGC	0.723507	0.649815	0.0001307	0.887286	NA	0.6934	NA
mixed_se_wTHICK_Mean_middletemporal_thickavg1_m6_May2020	0.525522	0.512154	-0.000631319	0.380394	NA	0.6581	NA
mixed_se_wTHICK_Mean_middletemporal_thickavg1_m6_May2020_noGC	0.640056	0.640481	-0.000697596	0.35381	NA	0.5522	NA
mixed_se_wTHICK_Mean_paracentral_thickavg1_m6_May2020	0.0250984	0.0185298	-0.000464188	0.654766	NA	0.0648	NA
mixed_se_wTHICK_Mean_paracentral_thickavg1_m6_May2020_noGC	0.0585443	0.0454527	-0.00049485	0.625165	NA	0.0267	NA
mixed_se_wTHICK_Mean_parahippocampal_thickavg1_m6_May2020	0.913875	0.891828	0.000981223	0.584166	NA	0.9385	NA
mixed_se_wTHICK_Mean_parahippocampal_thickavg1_m6_May2020_noGC	0.936232	0.917997	0.000987858	0.59584	NA	0.9236	NA
mixed_se_wTHICK_Mean_parsopercularis_thickavg1_m6_May2020	0.187165	0.146513	0.000265349	0.721682	NA	0.2216	NA
mixed_se_wTHICK_Mean_parsopercularis_thickavg1_m6_May2020_noGC	0.218742	0.176458	0.000317837	0.671704	NA	0.1991	NA
mixed_se_wTHICK_Mean_parsorbitalis_thickavg1_m6_May2020	0.669746	0.660851	-0.000867865	0.38677	NA	0.7331	NA
mixed_se_wTHICK_Mean_parsorbitalis_thickavg1_m6_May2020_noGC	0.72073	0.702547	-0.000805004	0.430762	NA	0.6812	NA
mixed_se_wTHICK_Mean_parstriangularis_thickavg1_m6_May2020	0.0490193	0.0339283	0.000205132	0.823627	NA	0.0811	NA
mixed_se_wTHICK_Mean_parstriangularis_thickavg1_m6_May2020_noGC	0.0818365	0.0571203	5.55346e-05	0.951053	NA	0.0518	NA
mixed_se_wTHICK_Mean_pericalcarine_thickavg1_m6_May2020	0.156013	0.116236	0.00016651	0.847662	NA	0.2018	NA
mixed_se_wTHICK_Mean_pericalcarine_thickavg1_m6_May2020_noGC	0.193047	0.144983	8.49464e-05	0.921933	NA	0.1652	NA
mixed_se_wTHICK_Mean_postcentral_thickavg1_m6_May2020	0.360167	0.440604	0.000854489	0.170888	NA	0.3938	NA
mixed_se_wTHICK_Mean_postcentral_thickavg1_m6_May2020_noGC	0.378128	0.46887	0.000888388	0.161621	NA	0.3764	NA
mixed_se_wTHICK_Mean_posteriorcingulate_thickavg1_m6_May2020	0.531142	0.451862	-0.000143076	0.856558	NA	0.5388	NA
mixed_se_wTHICK_Mean_posteriorcingulate_thickavg1_m6_May2020_noGC	0.532711	0.454273	-0.000166493	0.835888	NA	0.5355	NA
mixed_se_wTHICK_Mean_precentral_thickavg1_m6_May2020	0.117708	0.0896127	0.000296371	0.714288	NA	0.1201	NA
mixed_se_wTHICK_Mean_precentral_thickavg1_m6_May2020_noGC	0.117194	0.0892297	0.000301668	0.71348	NA	0.1274	NA
mixed_se_wTHICK_Mean_precuneus_thickavg1_m6_May2020	0.319932	0.268313	-0.000271916	0.642873	NA	0.4106	NA
mixed_se_wTHICK_Mean_precuneus_thickavg1_m6_May2020_noGC	0.394266	0.332929	-0.000236865	0.679371	NA	0.3389	NA
mixed_se_wTHICK_Mean_rostralanteriorcingulate_thickavg1_m6_May2020	0.128948	0.0971347	0.000471252	0.755698	NA	0.175	NA
mixed_se_wTHICK_Mean_rostralanteriorcingulate_thickavg1_m6_May2020_noGC	0.157026	0.118855	0.000408153	0.785029	NA	0.1413	NA
mixed_se_wTHICK_Mean_rostralmiddlefrontal_thickavg1_m6_May2020	0.906815	0.903365	-0.000455227	0.430435	NA	0.9115	NA
mixed_se_wTHICK_Mean_rostralmiddlefrontal_thickavg1_m6_May2020_noGC	0.909145	0.899777	-0.000423514	0.471118	NA	0.9072	NA
mixed_se_wTHICK_Mean_superiorfrontal_thickavg1_m6_May2020	0.214219	0.164401	0.000143366	0.836969	NA	0.2234	NA
mixed_se_wTHICK_Mean_superiorfrontal_thickavg1_m6_May2020_noGC	0.205116	0.157567	0.000170768	0.813179	NA	0.2225	NA
mixed_se_wTHICK_Mean_superiorparietal_thickavg1_m6_May2020	0.672007	0.665101	-0.000470329	0.380723	NA	0.7502	NA
mixed_se_wTHICK_Mean_superiorparietal_thickavg1_m6_May2020_noGC	0.745977	0.725726	-0.000413128	0.446423	NA	0.6852	NA
mixed_se_wTHICK_Mean_superiortemporal_thickavg1_m6_May2020	0.413597	0.356602	0.000368815	0.623724	NA	0.584	NA
mixed_se_wTHICK_Mean_superiortemporal_thickavg1_m6_May2020_noGC	0.580157	0.512949	0.000308426	0.679575	NA	0.4129	NA
mixed_se_wTHICK_Mean_supramarginal_thickavg1_m6_May2020	0.610139	0.586195	0.000409094	0.429509	NA	0.7759	NA
mixed_se_wTHICK_Mean_supramarginal_thickavg1_m6_May2020_noGC	0.763143	0.75197	0.000427384	0.414488	NA	0.6252	NA
mixed_se_wTHICK_Mean_temporalpole_thickavg1_m6_May2020	0.227324	0.176093	0.000492861	0.817308	NA	0.2479	NA
mixed_se_wTHICK_Mean_temporalpole_thickavg1_m6_May2020_noGC	0.231374	0.179119	0.000465872	0.828716	NA	0.2448	NA
mixed_se_wTHICK_Mean_transversetemporal_thickavg1_m6_May2020	0.290886	0.254882	0.000811213	0.531876	NA	0.3442	NA
mixed_se_wTHICK_Mean_transversetemporal_thickavg1_m6_May2020_noGC	0.332371	0.297161	0.000868492	0.504857	NA	0.3087	NA

## Sheet: Supplementary Table S7
Supplementary Table S7. The details of fourteen SNPs in Phenoscanner
snp	hg19_coordinates	hg38_coordinates	a1	a2	trait	ancestry	direction	unit	dataset
rs12736689	chr1:182549729	chr1:182580594	C	T	Chronotype	European	+	-	Hu-Y_Chronotype_EUR_2016
rs12736689	chr1:182549729	chr1:182580594	C	T	Morning vs evening chronotype	European	+	log OR	Hu-Y_Morning-vs-Evening-Chronotype_EUR_2016
rs12736689	chr1:182549729	chr1:182580594	C	T	Morning vs evening chronotype	European	+	log OR	NHGRI-EBI_GWAS_Catalog
rs12736689	chr1:182549729	chr1:182580594	C	T	Getting up in morning	European	+	-	Neale-B_UKBB_EUR_2017
rs12736689	chr1:182549729	chr1:182580594	C	T	Morning or evening person	European	-	-	Neale-B_UKBB_EUR_2017
rs12927162	chr16:52684916	chr16:52651004	A	G	Chronotype	European	+	-	Hu-Y_Chronotype_EUR_2016
rs12927162	chr16:52684916	chr16:52651004	A	G	Morning vs evening chronotype	European	+	log OR	Hu-Y_Morning-vs-Evening-Chronotype_EUR_2016
rs12927162	chr16:52684916	chr16:52651004	A	G	Morning vs evening chronotype	European	+	log OR	NHGRI-EBI_GWAS_Catalog
rs12927162	chr16:52684916	chr16:52651004	A	G	Morning or evening person	European	-	-	Neale-B_UKBB_EUR_2017
rs12927162	chr16:52684916	chr16:52651004	A	G	Risk taking	European	-	risk diff	Neale-B_UKBB_EUR_2017
rs10493596	chr1:77726241	chr1:77260556	T	C	Chronotype	European	+	-	Hu-Y_Chronotype_EUR_2016
rs10493596	chr1:77726241	chr1:77260556	T	C	Morning vs evening chronotype	European	+	log OR	Hu-Y_Morning-vs-Evening-Chronotype_EUR_2016
rs10493596	chr1:77726241	chr1:77260556	T	C	Morning vs evening chronotype	European	+	log OR	NHGRI-EBI_GWAS_Catalog
rs10493596	chr1:77726241	chr1:77260556	T	C	Getting up in morning	European	+	-	Neale-B_UKBB_EUR_2017
rs10493596	chr1:77726241	chr1:77260556	T	C	Morning or evening person	European	-	-	Neale-B_UKBB_EUR_2017
rs9479402	chr6:153135339	chr6:152814204	C	T	Chronotype	European	+	-	Hu-Y_Chronotype_EUR_2016
rs9479402	chr6:153135339	chr6:152814204	C	T	Morning vs evening chronotype	European	+	log OR	Hu-Y_Morning-vs-Evening-Chronotype_EUR_2016
rs9479402	chr6:153135339	chr6:152814204	C	T	Morning vs evening chronotype	European	+	log OR	NHGRI-EBI_GWAS_Catalog
rs9479402	chr6:153135339	chr6:152814204	C	T	Morning or evening person	European	-	-	Neale-B_UKBB_EUR_2017
rs9479402	chr6:153135339	chr6:152814204	C	T	Treatment with gamolenic acid	European	+	risk diff	Neale-B_UKBB_EUR_2017
rs13394871	chr2:198846337	chr2:197981613	A	G	Body mass index males	East Asian	+	IVNT	Akiyama-M_BMI-M_EAS_2017
rs13394871	chr2:198846337	chr2:197981613	A	G	Body mass index	East Asian	+	IVNT	Akiyama-M_BMI_EAS_2017
rs13394871	chr2:198846337	chr2:197981613	A	G	Allergic disease	European	-	log OR	Ferreira-M_Allergic-Disease_EUR_2017
rs13394871	chr2:198846337	chr2:197981613	A	G	Chronotype	European	+	-	Hu-Y_Chronotype_EUR_2016
rs13394871	chr2:198846337	chr2:197981613	A	G	Morning vs evening chronotype	European	+	log OR	Hu-Y_Morning-vs-Evening-Chronotype_EUR_2016
rs13394871	chr2:198846337	chr2:197981613	A	G	Crohns disease	European	-	log OR	IBDGC_Chrons-Disease_EUR_2015
rs13394871	chr2:198846337	chr2:197981613	A	G	Arm fat-free mass left	European	+	IVNT	Neale-B_UKBB_EUR_2017
rs13394871	chr2:198846337	chr2:197981613	A	G	Arm fat-free mass right	European	+	IVNT	Neale-B_UKBB_EUR_2017
rs13394871	chr2:198846337	chr2:197981613	A	G	Arm predicted mass left	European	+	IVNT	Neale-B_UKBB_EUR_2017
rs13394871	chr2:198846337	chr2:197981613	A	G	Arm predicted mass right	European	+	IVNT	Neale-B_UKBB_EUR_2017
rs13394871	chr2:198846337	chr2:197981613	A	G	Basal metabolic rate	European	+	IVNT	Neale-B_UKBB_EUR_2017
rs13394871	chr2:198846337	chr2:197981613	A	G	Body mass index	European	+	IVNT	Neale-B_UKBB_EUR_2017
rs13394871	chr2:198846337	chr2:197981613	A	G	Daytime dozing or sleeping	European	+	IVNT	Neale-B_UKBB_EUR_2017
rs13394871	chr2:198846337	chr2:197981613	A	G	Hayfever, allergic rhinitis or eczema	European	-	risk diff	Neale-B_UKBB_EUR_2017
rs13394871	chr2:198846337	chr2:197981613	A	G	Impedance of arm left	European	-	IVNT	Neale-B_UKBB_EUR_2017
rs13394871	chr2:198846337	chr2:197981613	A	G	Impedance of arm right	European	-	IVNT	Neale-B_UKBB_EUR_2017
rs13394871	chr2:198846337	chr2:197981613	A	G	Impedance of leg left	European	-	IVNT	Neale-B_UKBB_EUR_2017
rs13394871	chr2:198846337	chr2:197981613	A	G	Impedance of leg right	European	-	IVNT	Neale-B_UKBB_EUR_2017
rs13394871	chr2:198846337	chr2:197981613	A	G	Impedance of whole body	European	-	IVNT	Neale-B_UKBB_EUR_2017
rs13394871	chr2:198846337	chr2:197981613	A	G	Leg fat-free mass left	European	+	IVNT	Neale-B_UKBB_EUR_2017
rs13394871	chr2:198846337	chr2:197981613	A	G	Leg fat-free mass right	European	+	IVNT	Neale-B_UKBB_EUR_2017
rs13394871	chr2:198846337	chr2:197981613	A	G	Leg predicted mass left	European	+	IVNT	Neale-B_UKBB_EUR_2017
rs13394871	chr2:198846337	chr2:197981613	A	G	Leg predicted mass right	European	+	IVNT	Neale-B_UKBB_EUR_2017
rs13394871	chr2:198846337	chr2:197981613	A	G	Morning or evening person	European	-	-	Neale-B_UKBB_EUR_2017
rs13394871	chr2:198846337	chr2:197981613	A	G	No blood clot, bronchitis, emphysema, asthma, rhinitis, eczema or allergy diagnosed by doctor	European	+	risk diff	Neale-B_UKBB_EUR_2017
rs13394871	chr2:198846337	chr2:197981613	A	G	Overall health rating	European	+	-	Neale-B_UKBB_EUR_2017
rs13394871	chr2:198846337	chr2:197981613	A	G	Self-reported hayfever or allergic rhinitis	European	-	risk diff	Neale-B_UKBB_EUR_2017
rs13394871	chr2:198846337	chr2:197981613	A	G	Time spent using computer	European	-	-	Neale-B_UKBB_EUR_2017
rs13394871	chr2:198846337	chr2:197981613	A	G	Trunk fat-free mass	European	+	IVNT	Neale-B_UKBB_EUR_2017
rs13394871	chr2:198846337	chr2:197981613	A	G	Trunk predicted mass	European	+	IVNT	Neale-B_UKBB_EUR_2017
rs13394871	chr2:198846337	chr2:197981613	A	G	Whole body fat-free mass	European	+	IVNT	Neale-B_UKBB_EUR_2017
rs13394871	chr2:198846337	chr2:197981613	A	G	Whole body water mass	European	+	IVNT	Neale-B_UKBB_EUR_2017
rs34714364	chr1:150234657	chr1:150262258	G	T	Chronotype	European	-	-	Hu-Y_Chronotype_EUR_2016
rs34714364	chr1:150234657	chr1:150262258	G	T	Morning vs evening chronotype	European	-	log OR	Hu-Y_Morning-vs-Evening-Chronotype_EUR_2016
rs34714364	chr1:150234657	chr1:150262258	G	T	Morning vs evening chronotype	European	-	log OR	NHGRI-EBI_GWAS_Catalog
rs34714364	chr1:150234657	chr1:150262258	G	T	Peak expiratory flow	European	+	IVNT	Neale-B_UKBB_EUR_2017
rs55694368	chr2:239317692	chr2:238409051	G	T	Chronotype	European	+	-	Hu-Y_Chronotype_EUR_2016
rs55694368	chr2:239317692	chr2:238409051	G	T	Morning vs evening chronotype	European	+	log OR	Hu-Y_Morning-vs-Evening-Chronotype_EUR_2016
rs55694368	chr2:239317692	chr2:238409051	G	T	Morning vs evening chronotype	European	+	log OR	NHGRI-EBI_GWAS_Catalog
rs55694368	chr2:239317692	chr2:238409051	G	T	Getting up in morning	European	+	-	Neale-B_UKBB_EUR_2017
rs55694368	chr2:239317692	chr2:238409051	G	T	Height	European	+	IVNT	Neale-B_UKBB_EUR_2017
rs55694368	chr2:239317692	chr2:238409051	G	T	Morning or evening person	European	-	-	Neale-B_UKBB_EUR_2017
rs35833281	chr6:55021561	chr6:55156763	C	G	Chronotype	European	+	-	Hu-Y_Chronotype_EUR_2016
rs35833281	chr6:55021561	chr6:55156763	C	G	Morning vs evening chronotype	European	+	log OR	Hu-Y_Morning-vs-Evening-Chronotype_EUR_2016
rs35833281	chr6:55021561	chr6:55156763	C	G	Morning vs evening chronotype	European	+	log OR	NHGRI-EBI_GWAS_Catalog
rs35833281	chr6:55021561	chr6:55156763	C	G	Comparative body size at age 10	European	+	-	Neale-B_UKBB_EUR_2017
rs35833281	chr6:55021561	chr6:55156763	C	G	Daytime dozing or sleeping	European	+	IVNT	Neale-B_UKBB_EUR_2017
rs35833281	chr6:55021561	chr6:55156763	C	G	Getting up in morning	European	+	-	Neale-B_UKBB_EUR_2017
rs35833281	chr6:55021561	chr6:55156763	C	G	Morning or evening person	European	-	-	Neale-B_UKBB_EUR_2017
rs35833281	chr6:55021561	chr6:55156763	C	G	Nap during day	European	+	-	Neale-B_UKBB_EUR_2017
rs35833281	chr6:55021561	chr6:55156763	C	G	Sleep duration	European	-	-	Neale-B_UKBB_EUR_2017
rs2948276	chr7:96457119	chr7:96827807	A	G	Chronotype	European	+	-	Hu-Y_Chronotype_EUR_2016
rs2948276	chr7:96457119	chr7:96827807	A	G	Morning vs evening chronotype	European	+	log OR	Hu-Y_Morning-vs-Evening-Chronotype_EUR_2016
rs2948276	chr7:96457119	chr7:96827807	A	G	Morning vs evening chronotype	European	+	log OR	NHGRI-EBI_GWAS_Catalog
rs2948276	chr7:96457119	chr7:96827807	A	G	Morning or evening person	European	-	-	Neale-B_UKBB_EUR_2017
rs11545787	chr17:17398278	chr17:17494964	A	G	Chronotype	European	-	-	Hu-Y_Chronotype_EUR_2016
rs11545787	chr17:17398278	chr17:17494964	A	G	Morning vs evening chronotype	European	-	log OR	Hu-Y_Morning-vs-Evening-Chronotype_EUR_2016
rs11545787	chr17:17398278	chr17:17494964	A	G	Morning vs evening chronotype	European	-	log OR	NHGRI-EBI_GWAS_Catalog
rs11545787	chr17:17398278	chr17:17494964	A	G	Getting up in morning	European	-	-	Neale-B_UKBB_EUR_2017
rs11545787	chr17:17398278	chr17:17494964	A	G	Leg fat-free mass left	European	+	IVNT	Neale-B_UKBB_EUR_2017
rs11545787	chr17:17398278	chr17:17494964	A	G	Leg predicted mass left	European	+	IVNT	Neale-B_UKBB_EUR_2017
rs11545787	chr17:17398278	chr17:17494964	A	G	Morning or evening person	European	+	-	Neale-B_UKBB_EUR_2017
rs11545787	chr17:17398278	chr17:17494964	A	G	Whole body fat-free mass	European	+	IVNT	Neale-B_UKBB_EUR_2017
rs11545787	chr17:17398278	chr17:17494964	A	G	Whole body water mass	European	+	IVNT	Neale-B_UKBB_EUR_2017
rs6582618	chr12:38726137	chr12:38332335	A	G	Chronotype	European	-	-	Hu-Y_Chronotype_EUR_2016
rs6582618	chr12:38726137	chr12:38332335	A	G	Morning vs evening chronotype	European	-	log OR	Hu-Y_Morning-vs-Evening-Chronotype_EUR_2016
rs6582618	chr12:38726137	chr12:38332335	A	G	Morning vs evening chronotype	European	-	log OR	NHGRI-EBI_GWAS_Catalog
rs6582618	chr12:38726137	chr12:38332335	A	G	Getting up in morning	European	-	-	Neale-B_UKBB_EUR_2017
rs6582618	chr12:38726137	chr12:38332335	A	G	Morning or evening person	European	+	-	Neale-B_UKBB_EUR_2017
rs6582618	chr12:38726137	chr12:38332335	A	G	Pulse rate	European	-	IVNT	Neale-B_UKBB_EUR_2017
rs6582618	chr12:38726137	chr12:38332335	A	G	Pulse rate	European	-	IVNT	Neale-B_UKBB_EUR_2017
rs6582618	chr12:38726137	chr12:38332335	A	G	Time spent using computer	European	+	-	Neale-B_UKBB_EUR_2017
rs11121022	chr1:7836659	chr1:7776599	A	C	Mean platelet volume	European	+	IVNT	Astle-W_Blood-Cell-Traits_EUR_2016
rs11121022	chr1:7836659	chr1:7776599	A	C	Chronotype	European	-	-	Hu-Y_Chronotype_EUR_2016
rs11121022	chr1:7836659	chr1:7776599	A	C	Morning vs evening chronotype	European	-	log OR	Hu-Y_Morning-vs-Evening-Chronotype_EUR_2016
rs11121022	chr1:7836659	chr1:7776599	A	C	Morning vs evening chronotype	European	-	log OR	NHGRI-EBI_GWAS_Catalog
rs11121022	chr1:7836659	chr1:7776599	A	C	Morning or evening person	European	+	-	Neale-B_UKBB_EUR_2017
rs12965577	chr18:31675680	chr18:34095716	A	G	Chronotype	European	+	-	Hu-Y_Chronotype_EUR_2016
rs12965577	chr18:31675680	chr18:34095716	A	G	Morning vs evening chronotype	European	+	log OR	Hu-Y_Morning-vs-Evening-Chronotype_EUR_2016
rs12965577	chr18:31675680	chr18:34095716	A	G	Morning vs evening chronotype	European	+	log OR	NHGRI-EBI_GWAS_Catalog
rs12965577	chr18:31675680	chr18:34095716	A	G	Morning or evening person	European	-	-	Neale-B_UKBB_EUR_2017
rs9565309	chr13:77577027	chr13:77002892	C	T	Chronotype	European	-	-	Hu-Y_Chronotype_EUR_2016
rs9565309	chr13:77577027	chr13:77002892	C	T	Morning vs evening chronotype	European	-	log OR	Hu-Y_Morning-vs-Evening-Chronotype_EUR_2016
rs9565309	chr13:77577027	chr13:77002892	C	T	Morning vs evening chronotype	European	-	log OR	NHGRI-EBI_GWAS_Catalog
rs9565309	chr13:77577027	chr13:77002892	C	T	Morning or evening person	European	+	-	Neale-B_UKBB_EUR_2017

## Sheet: Supplementary Table S8
Supplementary Table S8. Thirteen IVs after retrieving from the Phenoscanner
SNP	effect_allele.exposure	other_allele.exposure	beta.exposure	eaf.exposure	se.exposure	pval.exposure	R2_exposure	related_gene	related_function
rs10493596	C	T	0.0892	0.237	0.013	7.94e-12	0.00287761	AK5	regulating adenine nucleotide metabolism expressed only in the brain
rs11121022	A	C	0.0636	0.416	0.0113	2.01e-08	0.0019654	PER3	established circadian genes
rs11545787	A	G	0.0783	0.758	0.0138	1.36e-08	0.00224925	RASD1	established circadian genes
rs12736689	C	T	-0.298	0.974	0.0346	6.97e-18	0.00449774	RGS16	established circadian genes
rs12927162	A	G	-0.0909	0.261	0.0129	1.55e-12	0.00318745	TOX3	associated with restless leg syndrome
rs12965577	A	G	-0.0659	0.339	0.0118	2.06e-08	0.00194627	NOL4	one of 20 genes with the most significant changes in expression in mice with a knocking mutation in the a1 subunit of the GABA(A) receptor
rs2948276	A	G	-0.0838	0.177	0.0147	1.06e-08	0.00204593	DLX5/SHFM1	a region linked to split hand/foot malformation
rs34714364	G	T	0.116	0.172	0.0182	1.95e-10	0.0038327	CA14/APH1A	an enhancer histone mark, known to alter 11 regulatory motifs
rs35833281	C	G	-0.0807	0.793	0.0137	3.69e-09	0.00213806	HCRTR	established circadian genes
rs55694368	G	T	-0.157	0.0715	0.0264	2.61e-09	0.00327278	PER2	established circadian genes
rs6582618	A	G	0.0657	0.522	0.0116	1.53e-08	0.00215407	ALG10B	with a role in the regulation of cardiac rhythms
rs9479402	C	T	-0.366	0.988	0.0554	3.91e-11	0.00317636	VIP	established circadian genes
rs9565309	C	T	0.173	0.967	0.0315	3.49e-08	0.00191013	FBXL3	established circadian genes
		`

## Sheet: Supplementary Table S9
Supplementary Table S9. IVW results of the second MR
	Inverse variance weighted(IVW)
CORTEX	nsnp	pval	se	beta	lo_ci	up_ci	or	or_lci95	or_uci95
mixed_se_wo_Mean_Full_SurfArea1_m6e3uk	13	0.864441	644.14	109.97	-1152.54	1372.48	5.74662e+47	0	Inf
mixed_se_wo_Mean_Full_SurfArea1_m6e3uk_noGC	13	0.855542	644.107	117.261	-1145.19	1379.71	8.42661e+50	0	Inf
mixed_se_wo_Mean_Full_Thickness1_m6e3uk	13	0.518624	0.00334155	-0.00215686	-0.0087063	0.00439257	0.997845	0.991331	1.0044
mixed_se_wo_Mean_Full_Thickness1_m6e3uk_noGC	13	0.561248	0.00345437	-0.00200695	-0.0087775	0.00476361	0.997995	0.991261	1.00477
mixed_se_wSA_Mean_bankssts_surfavg1_m6e3uk	13	0.439795	3.27691	2.53155	-3.89121	8.9543	12.5729	0.0204207	7741.1
mixed_se_wSA_Mean_bankssts_surfavg1_m6e3uk_noGC	13	0.422521	3.22444	2.58618	-3.73372	8.90608	13.279	0.0239037	7376.71
mixed_se_wSA_Mean_caudalanteriorcingulate_surfavg1_m6e3uk	13	0.867607	3.01502	0.502601	-5.40683	6.41203	1.65301	0.00448583	609.131
mixed_se_wSA_Mean_caudalanteriorcingulate_surfavg1_m6e3uk_noGC	13	0.874613	2.9888	0.471639	-5.38641	6.32969	1.60262	0.00457839	560.981
mixed_se_wSA_Mean_caudalmiddlefrontal_surfavg1_m6e3uk	13	0.418854	7.70127	6.2258	-8.8687	21.3203	505.625	0.000140725	1.81671e+09
mixed_se_wSA_Mean_caudalmiddlefrontal_surfavg1_m6e3uk_noGC	13	0.392134	7.51146	6.42796	-8.29451	21.1504	618.91	0.000249885	1.53291e+09
mixed_se_wSA_Mean_cuneus_surfavg1_m6e3uk	13	0.798238	4.86669	1.24407	-8.29465	10.7828	3.46969	0.000249849	48184
mixed_se_wSA_Mean_cuneus_surfavg1_m6e3uk_noGC	13	0.815391	4.85655	1.13389	-8.38495	10.6527	3.10774	0.000228277	42308.4
mixed_se_wSA_Mean_entorhinal_surfavg1_m6e3uk	13	0.721997	1.84495	-0.656419	-4.27253	2.95969	0.518705	0.0139465	19.292
mixed_se_wSA_Mean_entorhinal_surfavg1_m6e3uk_noGC	13	0.722716	1.80433	-0.640233	-4.17672	2.89625	0.527169	0.0153488	18.1062
mixed_se_wSA_Mean_frontalpole_surfavg1_m6e3uk	13	0.340237	0.9713	0.926325	-0.977422	2.83007	2.52521	0.37628	16.9467
mixed_se_wSA_Mean_frontalpole_surfavg1_m6e3uk_noGC	13	0.336854	0.971071	0.932617	-0.970682	2.83592	2.54115	0.378825	17.046
mixed_se_wSA_Mean_fusiform_surfavg1_m6e3uk	13	0.364278	7.3243	6.64493	-7.7107	21.0006	768.873	0.000448007	1.31955e+09
mixed_se_wSA_Mean_fusiform_surfavg1_m6e3uk_noGC	13	0.338743	7.16889	6.85814	-7.19289	20.9092	951.593	0.000751915	1.2043e+09
mixed_se_wSA_Mean_inferiorparietal_surfavg1_m6e3uk	13	0.45707	12.9884	9.65919	-15.798	35.1164	15665	1.37725e-07	1781757756298930
mixed_se_wSA_Mean_inferiorparietal_surfavg1_m6e3uk_noGC	13	0.431896	13.0391	10.2481	-15.3085	35.8046	28228.1	2.247e-07	3546172583700990
mixed_se_wSA_Mean_inferiortemporal_surfavg1_m6e3uk	13	0.637941	8.31944	-3.91496	-20.2211	12.3911	0.0199414	1.65237e-09	240660
mixed_se_wSA_Mean_inferiortemporal_surfavg1_m6e3uk_noGC	13	0.638755	8.11065	-3.80746	-19.7043	12.0894	0.0222044	2.77022e-09	177978
mixed_se_wSA_Mean_insula_surfavg1_m6e3uk	13	0.993836	4.97476	-0.0384317	-9.78895	9.71209	0.962297	5.60675e-05	16516.1
mixed_se_wSA_Mean_insula_surfavg1_m6e3uk_noGC	13	0.997626	4.80383	-0.0142953	-9.4298	9.40121	0.985806	8.02955e-05	12103
mixed_se_wSA_Mean_isthmuscingulate_surfavg1_m6e3uk	13	0.680619	3.75751	1.54666	-5.81806	8.91139	4.69577	0.00297336	7415.93
mixed_se_wSA_Mean_isthmuscingulate_surfavg1_m6e3uk_noGC	13	0.715208	3.81609	1.39238	-6.08716	8.87191	4.0244	0.00227186	7128.88
mixed_se_wSA_Mean_lateraloccipital_surfavg1_m6e3uk	13	0.577675	13.416	7.46981	-18.8256	33.7652	1754.28	6.67047e-09	461360468034335
mixed_se_wSA_Mean_lateraloccipital_surfavg1_m6e3uk_noGC	13	0.612757	13.3722	6.76821	-19.4412	32.9776	869.75	3.60397e-09	209897752348657
mixed_se_wSA_Mean_lateralorbitofrontal_surfavg1_m6e3uk	13	0.98437	6.69919	-0.131244	-13.2617	12.9992	0.877004	1.73995e-06	442046
mixed_se_wSA_Mean_lateralorbitofrontal_surfavg1_m6e3uk_noGC	13	0.985933	6.69917	-0.118117	-13.2485	13.0123	0.888592	1.76302e-06	447867
mixed_se_wSA_Mean_lingual_surfavg1_m6e3uk	13	0.682767	8.88117	-3.62964	-21.0367	13.7774	0.0265256	7.30906e-10	962653
mixed_se_wSA_Mean_lingual_surfavg1_m6e3uk_noGC	13	0.694243	8.57325	-3.37018	-20.1737	13.4334	0.0343835	1.73242e-09	682413
mixed_se_wSA_Mean_medialorbitofrontal_surfavg1_m6e3uk	13	0.136163	4.28618	-6.3874	-14.7883	2.01351	0.00168262	3.78022e-07	7.48953
mixed_se_wSA_Mean_medialorbitofrontal_surfavg1_m6e3uk_noGC	13	0.13958	4.28068	-6.32408	-14.7142	2.06604	0.00179261	4.07098e-07	7.89352
mixed_se_wSA_Mean_middletemporal_surfavg1_m6e3uk	13	0.333622	8.59867	8.31358	-8.53982	25.167	4078.89	0.000195525	8.50907e+10
mixed_se_wSA_Mean_middletemporal_surfavg1_m6e3uk_noGC	13	0.31934	8.57586	8.53996	-8.26872	25.3486	5115.16	0.000256414	1.02042e+11
mixed_se_wSA_Mean_paracentral_surfavg1_m6e3uk	13	0.610884	4.35493	-2.21584	-10.7515	6.31982	0.109062	2.14133e-05	555.472
mixed_se_wSA_Mean_paracentral_surfavg1_m6e3uk_noGC	13	0.585898	4.25651	-2.31891	-10.6617	6.02386	0.0983808	2.34257e-05	413.17
mixed_se_wSA_Mean_parahippocampal_surfavg1_m6e3uk	13	0.467426	2.25098	1.63573	-2.7762	6.04765	5.1332	0.062275	423.119
mixed_se_wSA_Mean_parahippocampal_surfavg1_m6e3uk_noGC	13	0.452178	2.20186	1.65533	-2.66031	5.97097	5.2348	0.0699267	391.884
mixed_se_wSA_Mean_parsopercularis_surfavg1_m6e3uk	13	0.149473	5.14114	-7.41042	-17.4871	2.66622	0.000604919	2.54371e-08	14.3855
mixed_se_wSA_Mean_parsopercularis_surfavg1_m6e3uk_noGC	13	0.14761	5.03399	-7.28935	-17.156	2.57727	0.000682771	3.54205e-08	13.1612
mixed_se_wSA_Mean_parsorbitalis_surfavg1_m6e3uk	13	0.879586	1.80925	-0.274091	-3.82023	3.27204	0.760263	0.0219229	26.3651
mixed_se_wSA_Mean_parsorbitalis_surfavg1_m6e3uk_noGC	13	0.867822	1.77309	-0.295088	-3.77035	3.18017	0.744466	0.023044	24.0509
mixed_se_wSA_Mean_parstriangularis_surfavg1_m6e3uk	13	0.541986	4.77147	-2.9097	-12.2618	6.44238	0.054492	4.72907e-06	627.899
mixed_se_wSA_Mean_parstriangularis_surfavg1_m6e3uk_noGC	13	0.558151	4.67274	-2.73631	-11.8949	6.42226	0.0648088	6.8252e-06	615.393
mixed_se_wSA_Mean_pericalcarine_surfavg1_m6e3uk	13	0.881171	5.88081	-0.879094	-12.4055	10.6473	0.415159	4.09607e-06	42078.6
mixed_se_wSA_Mean_pericalcarine_surfavg1_m6e3uk_noGC	13	0.88488	5.69137	-0.824032	-11.9791	10.3311	0.438659	6.27385e-06	30670.5
mixed_se_wSA_Mean_postcentral_surfavg1_m6e3uk	13	0.515338	10.2295	6.65477	-13.395	26.7045	776.48	1.52273e-06	3.95948e+11
mixed_se_wSA_Mean_postcentral_surfavg1_m6e3uk_noGC	13	0.532987	10.1875	6.35142	-13.6161	26.3189	573.309	1.22072e-06	2.69252e+11
mixed_se_wSA_Mean_posteriorcingulate_surfavg1_m6e3uk	13	0.427868	3.61081	2.86281	-4.21438	9.94	17.5107	0.0147815	20743.7
mixed_se_wSA_Mean_posteriorcingulate_surfavg1_m6e3uk_noGC	13	0.431126	3.61474	2.84576	-4.23912	9.93065	17.2147	0.0144202	20550.7
mixed_se_wSA_Mean_precentral_surfavg1_m6e3uk	13	0.277882	10.07	10.9268	-8.81035	30.664	55650.2	0.000149181	2.07596e+13
mixed_se_wSA_Mean_precentral_surfavg1_m6e3uk_noGC	13	0.305682	9.9879	10.2308	-9.34544	29.8071	27745.9	8.73627e-05	8.81192e+12
mixed_se_wSA_Mean_precuneus_surfavg1_m6e3uk	13	0.511622	8.79528	-5.77246	-23.0112	11.4663	0.00311209	1.01475e-10	95442.9
mixed_se_wSA_Mean_precuneus_surfavg1_m6e3uk_noGC	13	0.514333	8.70655	-5.67759	-22.7424	11.3873	0.0034218	1.32767e-10	88190.2
mixed_se_wSA_Mean_rostralanteriorcingulate_surfavg1_m6e3uk	13	0.686883	2.83171	1.14143	-4.40873	6.69159	3.13124	0.0121707	805.6
mixed_se_wSA_Mean_rostralanteriorcingulate_surfavg1_m6e3uk_noGC	13	0.663602	2.75329	1.19753	-4.19892	6.59399	3.31194	0.0150118	730.687
mixed_se_wSA_Mean_rostralmiddlefrontal_surfavg1_m6e3uk	13	0.035965	11.72	-24.5805	-47.5517	-1.60942	2.11253e-11	2.23136e-21	0.200003
mixed_se_wSA_Mean_rostralmiddlefrontal_surfavg1_m6e3uk_noGC	13	0.0294336	11.4418	-24.916	-47.342	-2.49007	1.51045e-11	2.75194e-21	0.0829038
mixed_se_wSA_Mean_superiorfrontal_surfavg1_m6e3uk	13	0.301278	11.7793	-12.1762	-35.2635	10.9112	5.15169e-06	4.84444e-16	54784.3
mixed_se_wSA_Mean_superiorfrontal_surfavg1_m6e3uk_noGC	13	0.287495	11.4783	-12.2087	-34.706	10.2887	4.98713e-06	8.45986e-16	29399.4
mixed_se_wSA_Mean_superiorparietal_surfavg1_m6e3uk	13	0.199245	11.9701	-15.3661	-38.8276	8.09533	2.12119e-07	1.37214e-17	3279.13
mixed_se_wSA_Mean_superiorparietal_surfavg1_m6e3uk_noGC	13	0.206472	12.0149	-15.1787	-38.7279	8.37046	2.5584e-07	1.51597e-17	4317.64
mixed_se_wSA_Mean_superiortemporal_surfavg1_m6e3uk	13	0.936583	9.44297	0.751331	-17.7569	19.2596	2.11982	1.94213e-08	2.31377e+08
mixed_se_wSA_Mean_superiortemporal_surfavg1_m6e3uk_noGC	13	0.931744	9.47491	0.811536	-17.7593	19.3824	2.25136	1.93748e-08	2.61609e+08
mixed_se_wSA_Mean_supramarginal_surfavg1_m6e3uk	13	0.757893	10.6174	-3.27279	-24.0829	17.5373	0.0379004	3.47492e-11	4.13373e+07
mixed_se_wSA_Mean_supramarginal_surfavg1_m6e3uk_noGC	13	0.755022	10.4989	-3.27592	-23.8538	17.302	0.037782	4.36945e-11	3.26695e+07
mixed_se_wSA_Mean_temporalpole_surfavg1_m6e3uk	13	0.918872	1.39633	-0.142223	-2.87903	2.59458	0.867428	0.0561895	13.391
mixed_se_wSA_Mean_temporalpole_surfavg1_m6e3uk_noGC	13	0.917321	1.37455	-0.142691	-2.83681	2.55142	0.867022	0.0586126	12.8254
mixed_se_wSA_Mean_transversetemporal_surfavg1_m6e3uk	13	0.175385	1.49204	2.02186	-0.902531	4.94626	7.55238	0.405542	140.648
mixed_se_wSA_Mean_transversetemporal_surfavg1_m6e3uk_noGC	13	0.169513	1.49621	2.05546	-0.877124	4.98804	7.81041	0.415978	146.648
mixed_se_wTHICK_Mean_bankssts_thickavg1_m6_May2020	13	0.680788	0.00364532	0.00149964	-0.00564519	0.00864447	1.0015	0.994371	1.00868
mixed_se_wTHICK_Mean_bankssts_thickavg1_m6_May2020_noGC	13	0.653974	0.00360289	0.00161499	-0.00544667	0.00867665	1.00162	0.994568	1.00871
mixed_se_wTHICK_Mean_caudalanteriorcingulate_thickavg1_m6_May2020	13	0.694197	0.00900321	0.00353976	-0.0141065	0.021186	1.00355	0.985993	1.02141
mixed_se_wTHICK_Mean_caudalanteriorcingulate_thickavg1_m6_May2020_noGC	13	0.676805	0.00899688	0.00375015	-0.0138837	0.021384	1.00376	0.986212	1.02161
mixed_se_wTHICK_Mean_caudalmiddlefrontal_thickavg1_m6_May2020	13	0.204375	0.00288135	-0.00365697	-0.00930442	0.00199048	0.99635	0.990739	1.00199
mixed_se_wTHICK_Mean_caudalmiddlefrontal_thickavg1_m6_May2020_noGC	13	0.180269	0.00287654	-0.00385436	-0.00949238	0.00178366	0.996153	0.990553	1.00179
mixed_se_wTHICK_Mean_cuneus_thickavg1_m6_May2020	13	0.257765	0.00324995	0.00367793	-0.00269197	0.0100478	1.00368	0.997312	1.0101
mixed_se_wTHICK_Mean_cuneus_thickavg1_m6_May2020_noGC	13	0.209387	0.00330807	0.00415247	-0.00233135	0.0106363	1.00416	0.997671	1.01069
mixed_se_wTHICK_Mean_entorhinal_thickavg1_m6_May2020	13	0.806748	0.00994012	0.00243159	-0.017051	0.0219142	1.00243	0.983094	1.02216
mixed_se_wTHICK_Mean_entorhinal_thickavg1_m6_May2020_noGC	13	0.792572	0.0098607	0.00259308	-0.0167339	0.02192	1.0026	0.983405	1.02216
mixed_se_wTHICK_Mean_frontalpole_thickavg1_m6_May2020	13	0.39918	0.00662396	-0.00558458	-0.0185675	0.00739839	0.994431	0.981604	1.00743
mixed_se_wTHICK_Mean_frontalpole_thickavg1_m6_May2020_noGC	13	0.400571	0.00656171	-0.00551579	-0.0183767	0.00734517	0.994499	0.981791	1.00737
mixed_se_wTHICK_Mean_fusiform_thickavg1_m6_May2020	13	0.189009	0.00301922	0.0039658	-0.00195188	0.00988348	1.00397	0.99805	1.00993
mixed_se_wTHICK_Mean_fusiform_thickavg1_m6_May2020_noGC	13	0.158941	0.00297922	0.00419665	-0.00164262	0.0100359	1.00421	0.998359	1.01009
mixed_se_wTHICK_Mean_inferiorparietal_thickavg1_m6_May2020	13	0.59792	0.00223484	-0.00117864	-0.00555893	0.00320165	0.998822	0.994456	1.00321
mixed_se_wTHICK_Mean_inferiorparietal_thickavg1_m6_May2020_noGC	13	0.598313	0.00219394	-0.00115583	-0.00545594	0.00314429	0.998845	0.994559	1.00315
mixed_se_wTHICK_Mean_inferiortemporal_thickavg1_m6_May2020	13	0.76806	0.00422075	0.00124475	-0.00702791	0.00951742	1.00125	0.992997	1.00956
mixed_se_wTHICK_Mean_inferiortemporal_thickavg1_m6_May2020_noGC	13	0.693866	0.00425404	0.00167445	-0.00666347	0.0100124	1.00168	0.993359	1.01006
mixed_se_wTHICK_Mean_insula_thickavg1_m6_May2020	13	0.677832	0.00415595	0.00172648	-0.00641918	0.00987213	1.00173	0.993601	1.00992
mixed_se_wTHICK_Mean_insula_thickavg1_m6_May2020_noGC	13	0.679864	0.00413818	0.00170762	-0.00640322	0.00981845	1.00171	0.993617	1.00987
mixed_se_wTHICK_Mean_isthmuscingulate_thickavg1_m6_May2020	13	0.469397	0.00604218	-0.00437128	-0.016214	0.0074714	0.995638	0.983917	1.0075
mixed_se_wTHICK_Mean_isthmuscingulate_thickavg1_m6_May2020_noGC	13	0.469155	0.00611784	-0.00442842	-0.0164194	0.00756253	0.995581	0.983715	1.00759
mixed_se_wTHICK_Mean_lateraloccipital_thickavg1_m6_May2020	13	0.151813	0.00265849	0.00381003	-0.00140061	0.00902068	1.00382	0.9986	1.00906
mixed_se_wTHICK_Mean_lateraloccipital_thickavg1_m6_May2020_noGC	13	0.163852	0.0026119	0.00363637	-0.00148296	0.0087557	1.00364	0.998518	1.00879
mixed_se_wTHICK_Mean_lateralorbitofrontal_thickavg1_m6_May2020	13	0.206874	0.0033828	-0.0042698	-0.0109001	0.00236049	0.995739	0.989159	1.00236
mixed_se_wTHICK_Mean_lateralorbitofrontal_thickavg1_m6_May2020_noGC	13	0.228315	0.00330778	-0.00398492	-0.0104682	0.00249834	0.996023	0.989586	1.0025
mixed_se_wTHICK_Mean_lingual_thickavg1_m6_May2020	13	0.662812	0.00281237	0.00122629	-0.00428596	0.00673854	1.00123	0.995723	1.00676
mixed_se_wTHICK_Mean_lingual_thickavg1_m6_May2020_noGC	13	0.751104	0.0027041	0.000857697	-0.00444234	0.00615773	1.00086	0.995568	1.00618
mixed_se_wTHICK_Mean_medialorbitofrontal_thickavg1_m6_May2020	13	0.95081	0.0039537	0.0002439	-0.00750535	0.00799315	1.00024	0.992523	1.00803
mixed_se_wTHICK_Mean_medialorbitofrontal_thickavg1_m6_May2020_noGC	13	0.981766	0.00390102	8.91574e-05	-0.00755684	0.00773515	1.00009	0.992472	1.00777
mixed_se_wTHICK_Mean_middletemporal_thickavg1_m6_May2020	13	0.903862	0.00321356	-0.000388146	-0.00668672	0.00591042	0.999612	0.993336	1.00593
mixed_se_wTHICK_Mean_middletemporal_thickavg1_m6_May2020_noGC	13	0.931113	0.0030732	-0.000265662	-0.00628914	0.00575782	0.999734	0.993731	1.00577
mixed_se_wTHICK_Mean_paracentral_thickavg1_m6_May2020	13	0.277807	0.00437962	-0.00475301	-0.0133371	0.00383103	0.995258	0.986751	1.00384
mixed_se_wTHICK_Mean_paracentral_thickavg1_m6_May2020_noGC	13	0.26798	0.00450853	-0.00499421	-0.0138309	0.0038425	0.995018	0.986264	1.00385
mixed_se_wTHICK_Mean_parahippocampal_thickavg1_m6_May2020	13	0.697287	0.00803302	0.00312472	-0.01262	0.0188694	1.00313	0.987459	1.01905
mixed_se_wTHICK_Mean_parahippocampal_thickavg1_m6_May2020_noGC	13	0.670178	0.00773549	0.00329457	-0.011867	0.0184561	1.0033	0.988203	1.01863
mixed_se_wTHICK_Mean_parsopercularis_thickavg1_m6_May2020	13	0.862148	0.00322589	0.000560146	-0.0057626	0.00688289	1.00056	0.994254	1.00691
mixed_se_wTHICK_Mean_parsopercularis_thickavg1_m6_May2020_noGC	13	0.913297	0.00324488	0.000353305	-0.00600666	0.00671327	1.00035	0.994011	1.00674
mixed_se_wTHICK_Mean_parsorbitalis_thickavg1_m6_May2020	13	0.603535	0.00437302	0.00227102	-0.00630011	0.0108421	1.00227	0.99372	1.0109
mixed_se_wTHICK_Mean_parsorbitalis_thickavg1_m6_May2020_noGC	13	0.640847	0.00428156	0.00199741	-0.00639445	0.0103893	1.002	0.993626	1.01044
mixed_se_wTHICK_Mean_parstriangularis_thickavg1_m6_May2020	13	0.85418	0.00389618	0.000716069	-0.00692044	0.00835258	1.00072	0.993103	1.00839
mixed_se_wTHICK_Mean_parstriangularis_thickavg1_m6_May2020_noGC	13	0.810667	0.00395937	0.000948528	-0.00681183	0.00870889	1.00095	0.993211	1.00875
mixed_se_wTHICK_Mean_pericalcarine_thickavg1_m6_May2020	13	0.504393	0.00371927	0.00248297	-0.00480681	0.00977274	1.00249	0.995205	1.00982
mixed_se_wTHICK_Mean_pericalcarine_thickavg1_m6_May2020_noGC	13	0.411345	0.00374518	0.00307677	-0.00426377	0.0104173	1.00308	0.995745	1.01047
mixed_se_wTHICK_Mean_postcentral_thickavg1_m6_May2020	13	0.155587	0.00275409	0.00391101	-0.00148701	0.00930903	1.00392	0.998514	1.00935
mixed_se_wTHICK_Mean_postcentral_thickavg1_m6_May2020_noGC	13	0.138699	0.00273936	0.00405604	-0.00131311	0.0094252	1.00406	0.998688	1.00947
mixed_se_wTHICK_Mean_posteriorcingulate_thickavg1_m6_May2020	13	0.708885	0.00350039	-0.00130688	-0.00816764	0.00555388	0.998694	0.991866	1.00557
mixed_se_wTHICK_Mean_posteriorcingulate_thickavg1_m6_May2020_noGC	13	0.730541	0.00347083	-0.00119538	-0.0079982	0.00560745	0.998805	0.992034	1.00562
mixed_se_wTHICK_Mean_precentral_thickavg1_m6_May2020	13	0.283685	0.00349111	-0.00374274	-0.0105853	0.00309984	0.996264	0.989471	1.0031
mixed_se_wTHICK_Mean_precentral_thickavg1_m6_May2020_noGC	13	0.28752	0.00349754	-0.0037199	-0.0105751	0.00313527	0.996287	0.989481	1.00314
mixed_se_wTHICK_Mean_precuneus_thickavg1_m6_May2020	13	0.892413	0.00236038	-0.000319244	-0.00494558	0.00430709	0.999681	0.995067	1.00432
mixed_se_wTHICK_Mean_precuneus_thickavg1_m6_May2020_noGC	13	0.977	0.00230888	-6.65647e-05	-0.00459197	0.00445884	0.999933	0.995419	1.00447
mixed_se_wTHICK_Mean_rostralanteriorcingulate_thickavg1_m6_May2020	13	0.974033	0.00640868	0.000208607	-0.0123524	0.0127696	1.00021	0.987724	1.01285
mixed_se_wTHICK_Mean_rostralanteriorcingulate_thickavg1_m6_May2020_noGC	13	0.93716	0.00642055	0.000506194	-0.0120781	0.0130905	1.00051	0.987995	1.01318
mixed_se_wTHICK_Mean_rostralmiddlefrontal_thickavg1_m6_May2020	13	0.369967	0.00249248	-0.0022346	-0.00711987	0.00265067	0.997768	0.992905	1.00265
mixed_se_wTHICK_Mean_rostralmiddlefrontal_thickavg1_m6_May2020_noGC	13	0.330848	0.00245255	-0.00238488	-0.00719189	0.00242212	0.997618	0.992834	1.00243
mixed_se_wTHICK_Mean_superiorfrontal_thickavg1_m6_May2020	13	0.649834	0.00270172	-0.00122656	-0.00652194	0.00406882	0.998774	0.993499	1.00408
mixed_se_wTHICK_Mean_superiorfrontal_thickavg1_m6_May2020_noGC	13	0.589983	0.0026453	-0.00142545	-0.00661023	0.00375934	0.998576	0.993412	1.00377
mixed_se_wTHICK_Mean_superiorparietal_thickavg1_m6_May2020	13	0.658939	0.00238197	-0.00105135	-0.00572001	0.00361731	0.998949	0.994296	1.00362
mixed_se_wTHICK_Mean_superiorparietal_thickavg1_m6_May2020_noGC	13	0.5692	0.00230409	-0.00131156	-0.00582758	0.00320446	0.998689	0.994189	1.00321
mixed_se_wTHICK_Mean_superiortemporal_thickavg1_m6_May2020	13	0.937061	0.00322337	-0.000254532	-0.00657233	0.00606327	0.999746	0.993449	1.00608
mixed_se_wTHICK_Mean_superiortemporal_thickavg1_m6_May2020_noGC	13	0.983544	0.00310185	-6.39804e-05	-0.0061436	0.00601564	0.999936	0.993875	1.00603
mixed_se_wTHICK_Mean_supramarginal_thickavg1_m6_May2020	13	0.94067	0.00224389	-0.000167007	-0.00456503	0.00423101	0.999833	0.995445	1.00424
mixed_se_wTHICK_Mean_supramarginal_thickavg1_m6_May2020_noGC	13	0.824782	0.00221168	-0.000489663	-0.00482455	0.00384522	0.99951	0.995187	1.00385
mixed_se_wTHICK_Mean_temporalpole_thickavg1_m6_May2020	13	0.97083	0.00938173	0.000343065	-0.0180451	0.0187312	1.00034	0.982117	1.01891
mixed_se_wTHICK_Mean_temporalpole_thickavg1_m6_May2020_noGC	13	0.99776	0.00930473	-2.6127e-05	-0.0182634	0.0182112	0.999974	0.981902	1.01838
mixed_se_wTHICK_Mean_transversetemporal_thickavg1_m6_May2020	13	0.844648	0.00570698	0.00111829	-0.0100674	0.012304	1.00112	0.989983	1.01238
mixed_se_wTHICK_Mean_transversetemporal_thickavg1_m6_May2020_noGC	13	0.915346	0.00569141	0.000604988	-0.0105502	0.0117602	1.00061	0.989505	1.01183

[truncated: 3 more sheets: Supplementary Table S10, Supplementary Table S11, Supplementary Table S12]
